# Supplementary material for: BRAF Mutation Analysis: A Retrospective Evaluation of 8365 Diagnostic Samples with a Special View on Canine Breeds (2018–2024)
Source: Vet Sci. 2025 Aug 2;12(8):729. doi: 10.3390/vetsci12080729 (PMC12390318; doi:10.3390/vetsci12080729)
Supplement: Supplementary file 1 [file vetsci-12-00729-s001.zip › Table S1.xlsx]

## Sheet: all samples
Table S1: Information for all included dogs tested for the BRAF mutation V595E with breed, age at the time of sampling, sex, sample material, and BRAF test results. Chinese samples tested for BRAF mutation are highlighted in blue. NOS = not otherwise specified.
breed	FCI breed	sex M=male, MN=male neutered, F=female, FN=female neutered	age	type of material	BRAF test result
Affenpinscher	2	M	11	urine (smears)	negative
Afghan Hound	10	M	10	urine (smears)	negative
Airedale Terrier	3	FN	14	urine (smears)	positive
Airedale Terrier	3	FN	13	urine (smears)	positive
Airedale Terrier	3	MN	12	urine (smears)	positive
Airedale Terrier	3	M	11	urine (smears)	positive
Airedale Terrier	3	MN	11	urine (smears)	positive
Airedale Terrier	3	FN	8	urine (smears)	positive
Airedale Terrier	3	M	8	urine (smears)	positive
Airedale Terrier	3	MN	15	urine (smears)	negative
Airedale Terrier	3	MN	13	urine (smears)	negative
Airedale Terrier	3	MN	13	urine (smears)	negative
Airedale Terrier	3	FN	13	urine (smears)	negative
Airedale Terrier	3	FN	12	urine (smears)	negative
Airedale Terrier	3	FN	11	urine (smears)	negative
Airedale Terrier	3	FN	11	urine (smears)	negative
Airedale Terrier	3	MN	10	urine (smears)	negative
Airedale Terrier	3	F	10	urine (smears)	negative
Airedale Terrier	3	FN	10	urine (smears)	negative
Airedale Terrier	3	M	10	urine (smears)	negative
Airedale Terrier	3	M	10	urine (smears)	negative
Airedale Terrier	3	M	10	urine (smears)	negative
Airedale Terrier	3	FN	9	urine (smears)	negative
Airedale Terrier	3	F	9	urine (smears)	negative
Airedale Terrier	3	M	9	urine (smears)	negative
Airedale Terrier	3	M	9	urine (smears)	negative
Airedale Terrier	3	M	9	urine (smears)	negative
Airedale Terrier	3	M	8	urine (smears)	negative
Airedale Terrier	3	F	8	urine (smears)	negative
Airedale Terrier	3	FN	8	urine (smears)	negative
Airedale Terrier	3	M	8	urine (smears)	negative
Airedale Terrier	3	M	7	urine (smears)	negative
Airedale Terrier	3	MN	7	urine (smears)	negative
Airedale Terrier	3	FN	7	urine (smears)	negative
Airedale Terrier	3	FN	7	urine (smears)	negative
Airedale Terrier	3	MN	7	urine (smears)	negative
Airedale Terrier	3	M	6	urine (smears)	negative
Airedale Terrier	3	FN	6	urine (smears)	negative
Airedale Terrier	3	FN	6	urine (smears)	negative
Airedale Terrier	3	FN	6	urine (smears)	negative
Airedale Terrier	3	M	5	urine (smears)	negative
Airedale Terrier	3	M	5	urine (smears)	negative
Airedale Terrier	3	M	5	tissue	negative
Airedale Terrier	3	M	5	urine (smears)	negative
Akita	5	MN	7	urine (smears)	positive
Akita	5	MN	7	urine (smears)	positive
Akita	5	M	≤1	urine (smears)	negative
Akita	5	MN	11	urine (smears)	negative
Akita	5	FN	10	urine (smears)	negative
Akita	5	M	9	urine (smears)	negative
Akita	5	FN	9	urine (smears)	negative
Akita	5	F	9	urine (smears)	negative
Akita	5	M	9	urine (smears)	negative
Akita	5	FN	8	urine (smears)	negative
Akita	5	FN	8	urine (smears)	negative
Akita	5	F	7	urine (smears)	negative
Akita	5	F	4	urine (smears)	negative
Alaskan Malamute	5	M	14	urine (smears)	positive
Alaskan Malamute	5	M	11	urine (smears)	negative
Alaskan Malamute	5	M	11	urine (smears)	negative
Alaskan Malamute	5	FN	10	urine (smears)	negative
Alaskan Malamute	5	FN	10	urine (smears)	negative
Alaskan Malamute	5	M	10	urine (smears)	negative
Alaskan Malamute	5	M	9	urine (smears)	negative
Alaskan Malamute	5	MN	8	urine (smears)	negative
Alaskan Malamute	5	M	8	urine (smears)	negative
Alaskan Malamute	5	F	8	urine (smears)	negative
Alpine Dachsbracke	6	FN	13	tissue	positive
Alpine Dachsbracke	6	F	10	urine (smears)	negative
American Akita	5	F	≤1	urine (smears)	negative
American Akita	5	M	12	urine (smears)	negative
American Akita	5	MN	10	urine (smears)	negative
American Akita	5	M	10	urine (smears)	negative
American Akita	5	M	9	urine (smears)	negative
American Akita	5	MN	6	urine (smears)	negative
American Bulldog	0	M	11	urine (smears)	positive
American Bulldog	0	FN	13	urine (smears)	negative
American Bulldog	0	FN	12	urine (smears)	negative
American Bulldog	0	M	11	urine (smears)	negative
American Bulldog	0	M	9	urine (smears)	negative
American Bulldog	0	FN	9	urine (smears)	negative
American Bulldog	0	FN	8	urine (smears)	negative
American Bulldog	0	M	8	urine (smears)	negative
American Bulldog	0	M	8	urine (smears)	negative
American Bulldog	0	M	7	urine (smears)	negative
American Bulldog	0	M	6	urine (smears)	negative
American Bulldog	0	M	6	urine (smears)	negative
American Bulldog	0	F	6	urine (smears)	negative
American Bulldog	0	FN	5	urine (smears)	negative
American Bulldog	0	M	4	urine (smears)	negative
American Bulldog	0	M	3	urine (smears)	negative
American Cocker Spaniel	8	M	9	urine (smears)	positive
American Cocker Spaniel	8	FN	13	urine (smears)	negative
American Cocker Spaniel	8	F	12	urine (smears)	negative
American Cocker Spaniel	8	MN	12	urine (smears)	negative
American Cocker Spaniel	8	MN	11	urine (smears)	negative
American Cocker Spaniel	8	FN	10	urine (smears)	negative
American Cocker Spaniel	8	MN	9	paraffin block/scrolls	negative
American Cocker Spaniel	8	MN	9	urine (smears)	negative
American Cocker Spaniel	8	F	6	urine (smears)	negative
American Cocker Spaniel	8	F	5	urine (smears)	negative
American Pitbull Terrier	0	M	13	urine (smears)	positive
American Pitbull Terrier	0	F	13	urine (smears)	positive
American Pitbull Terrier	0	M	13	urine (smears)	positive
American Pitbull Terrier	0	MN	13	urine (smears)	positive
American Pitbull Terrier	0	MN	13	urine (smears)	positive
American Pitbull Terrier	0	FN	13	urine (smears)	positive
American Pitbull Terrier	0	F	11	urine (smears)	positive
American Pitbull Terrier	0	MN	10	urine (smears)	positive
American Pitbull Terrier	0	FN	5	urine (smears)	positive
American Pitbull Terrier	0	F	13	urine (smears)	negative
American Pitbull Terrier	0	F	13	urine (smears)	negative
American Pitbull Terrier	0	FN	13	urine (smears)	negative
American Pitbull Terrier	0	FN	12	urine (smears)	negative
American Pitbull Terrier	0	MN	11	urine (smears)	negative
American Pitbull Terrier	0	M	11	urine (smears)	negative
American Pitbull Terrier	0	F	11	urine (smears)	negative
American Pitbull Terrier	0	FN	10	paraffin block/scrolls	negative
American Pitbull Terrier	0	M	10	urine (smears)	negative
American Pitbull Terrier	0	M	10	urine (smears)	negative
American Pitbull Terrier	0	M	10	urine (smears)	negative
American Pitbull Terrier	0	MN	10	urine (smears)	negative
American Pitbull Terrier	0	M	9	urine (smears)	negative
American Pitbull Terrier	0	M	9	urine (smears)	negative
American Pitbull Terrier	0	M	9	urine (smears)	negative
American Pitbull Terrier	0	MN	8	urine (smears)	negative
American Pitbull Terrier	0	F	4	urine (smears)	negative
American Staffordshire Terrier	3	FN	15	urine (smears)	positive
American Staffordshire Terrier	3	M	15	urine (smears)	positive
American Staffordshire Terrier	3	MN	14	urine (smears)	positive
American Staffordshire Terrier	3	M	14	urine (smears)	positive
American Staffordshire Terrier	3	M	14	urine (smears)	positive
American Staffordshire Terrier	3	F	13	urine (smears)	positive
American Staffordshire Terrier	3	F	13	urine (smears)	positive
American Staffordshire Terrier	3	M	12	urine (smears)	positive
American Staffordshire Terrier	3	MN	12	urine (smears)	positive
American Staffordshire Terrier	3	FN	12	urine (smears)	positive
American Staffordshire Terrier	3	FN	12	urine (smears)	positive
American Staffordshire Terrier	3	FN	11	urine (smears)	positive
American Staffordshire Terrier	3	MN	11	urine (smears)	positive
American Staffordshire Terrier	3	M	10	urine (smears)	positive
American Staffordshire Terrier	3	M	9	urine (smears)	positive
American Staffordshire Terrier	3	MN	9	urine (smears)	positive
American Staffordshire Terrier	3	F	9	urine (smears)	positive
American Staffordshire Terrier	3	M	8	urine (smears)	positive
American Staffordshire Terrier	3	F	≤1	urine (smears)	negative
American Staffordshire Terrier	3	M	15	urine (smears)	negative
American Staffordshire Terrier	3	F	14	urine (smears)	negative
American Staffordshire Terrier	3	FN	14	urine (smears)	negative
American Staffordshire Terrier	3	FN	13	urine (smears)	negative
American Staffordshire Terrier	3	M	13	urine (smears)	negative
American Staffordshire Terrier	3	M	13	urine (smears)	negative
American Staffordshire Terrier	3	FN	12	urine (smears)	negative
American Staffordshire Terrier	3	FN	12	urine (smears)	negative
American Staffordshire Terrier	3	MN	12	urine (smears)	negative
American Staffordshire Terrier	3	M	12	urine (smears)	negative
American Staffordshire Terrier	3	M	11	urine (smears)	negative
American Staffordshire Terrier	3	F	11	urine (smears)	negative
American Staffordshire Terrier	3	M	11	urine (smears)	negative
American Staffordshire Terrier	3	F	11	urine (smears)	negative
American Staffordshire Terrier	3	FN	11	urine (smears)	negative
American Staffordshire Terrier	3	M	11	urine (smears)	negative
American Staffordshire Terrier	3	MN	11	urine (smears)	negative
American Staffordshire Terrier	3	M	11	urine (smears)	negative
American Staffordshire Terrier	3	M	10	urine (smears)	negative
American Staffordshire Terrier	3	M	10	urine (smears)	negative
American Staffordshire Terrier	3	M	10	urine (smears)	negative
American Staffordshire Terrier	3	M	10	urine (smears)	negative
American Staffordshire Terrier	3	FN	10	urine (smears)	negative
American Staffordshire Terrier	3	M	10	urine (smears)	negative
American Staffordshire Terrier	3	M	10	urine (smears)	negative
American Staffordshire Terrier	3	M	10	urine (smears)	negative
American Staffordshire Terrier	3	M	10	urine (smears)	negative
American Staffordshire Terrier	3	FN	10	urine (smears)	negative
American Staffordshire Terrier	3	MN	10	urine (smears)	negative
American Staffordshire Terrier	3	M	10	urine (smears)	negative
American Staffordshire Terrier	3	M	10	urine (smears)	negative
American Staffordshire Terrier	3	M	10	urine (smears)	negative
American Staffordshire Terrier	3	M	10	urine (smears)	negative
American Staffordshire Terrier	3	MN	10	urine (smears)	negative
American Staffordshire Terrier	3	M	9	urine (smears)	negative
American Staffordshire Terrier	3	MN	9	urine (smears)	negative
American Staffordshire Terrier	3	M	9	urine (smears)	negative
American Staffordshire Terrier	3	F	9	urine (smears)	negative
American Staffordshire Terrier	3	FN	9	urine (smears)	negative
American Staffordshire Terrier	3	M	9	urine (smears)	negative
American Staffordshire Terrier	3	M	9	urine (smears)	negative
American Staffordshire Terrier	3	M	8	urine (smears)	negative
American Staffordshire Terrier	3	M	8	urine (smears)	negative
American Staffordshire Terrier	3	M	8	urine (smears)	negative
American Staffordshire Terrier	3	F	8	urine (smears)	negative
American Staffordshire Terrier	3	FN	8	urine (smears)	negative
American Staffordshire Terrier	3	FN	8	urine (smears)	negative
American Staffordshire Terrier	3	F	8	urine (smears)	negative
American Staffordshire Terrier	3	MN	8	urine (smears)	negative
American Staffordshire Terrier	3	M	8	urine (smears)	negative
American Staffordshire Terrier	3	M	7	urine (smears)	negative
American Staffordshire Terrier	3	F	7	urine (smears)	negative
American Staffordshire Terrier	3	M	7	urine (smears)	negative
American Staffordshire Terrier	3	M	6	urine (smears)	negative
American Staffordshire Terrier	3	M	6	urine (smears)	negative
American Staffordshire Terrier	3	M	5	urine (smears)	negative
American Staffordshire Terrier	3	F	5	urine (smears)	negative
American Staffordshire Terrier	3	M	3	urine (smears)	negative
Appenzell Cattle Dog	2	MN	8	urine (smears)	positive
Appenzell Cattle Dog	2	M	14	urine (smears)	negative
Appenzell Cattle Dog	2	M	13	urine (smears)	negative
Appenzell Cattle Dog	2	M	13	urine (smears)	negative
Appenzell Cattle Dog	2	M	12	urine (smears)	negative
Appenzell Cattle Dog	2	M	12	urine (smears)	negative
Appenzell Cattle Dog	2	F	11	urine (smears)	negative
Appenzell Cattle Dog	2	MN	11	urine (smears)	negative
Appenzell Cattle Dog	2	FN	11	urine (smears)	negative
Appenzell Cattle Dog	2	F	11	urine (smears)	negative
Appenzell Cattle Dog	2	M	11	urine (smears)	negative
Appenzell Cattle Dog	2	M	9	urine (smears)	negative
Appenzell Cattle Dog	2	M	7	urine (smears)	negative
Appenzell Cattle Dog	2	M	5	urine (smears)	negative
Australian Cattle Dog	1	FN	13	urine (smears)	positive
Australian Cattle Dog	1	FN	12	urine (smears)	positive
Australian Cattle Dog	1	MN	12	urine (smears)	negative
Australian Cattle Dog	1	M	12	urine (smears)	negative
Australian Cattle Dog	1	M	12	urine (smears)	negative
Australian Cattle Dog	1	M	12	urine (smears)	negative
Australian Cattle Dog	1	F	12	urine (smears)	negative
Australian Cattle Dog	1	F	9	urine (smears)	negative
Australian Cattle Dog	1	FN	8	urine (smears)	negative
Australian Kelpie	1	FN	14	urine (smears)	positive
Australian Kelpie	1	FN	7	urine (smears)	negative
Australian Shepherd	1	MN	14	urine (smears)	positive
Australian Shepherd	1	FN	13	paraffin block/scrolls	positive
Australian Shepherd	1	MN	12	urine (smears)	positive
Australian Shepherd	1	FN	12	urine (smears)	positive
Australian Shepherd	1	F	11	urine (smears)	positive
Australian Shepherd	1	MN	11	urine (smears)	positive
Australian Shepherd	1	M	11	urine (smears)	positive
Australian Shepherd	1	F	10	urine (smears)	positive
Australian Shepherd	1	FN	10	urine (smears)	positive
Australian Shepherd	1	F	9	urine (smears)	positive
Australian Shepherd	1	MN	9	urine (smears)	positive
Australian Shepherd	1	MN	7	urine (smears)	positive
Australian Shepherd	1	F	7	urine (smears)	positive
Australian Shepherd	1	M	≤1	urine (smears)	negative
Australian Shepherd	1	FN	15	urine (smears)	negative
Australian Shepherd	1	F	15	urine (smears)	negative
Australian Shepherd	1	FN	15	urine (smears)	negative
Australian Shepherd	1	MN	14	urine (smears)	negative
Australian Shepherd	1	MN	14	urine (smears)	negative
Australian Shepherd	1	M	14	urine (smears)	negative
Australian Shepherd	1	M	13	urine (smears)	negative
Australian Shepherd	1	M	13	urine (smears)	negative
Australian Shepherd	1	F	13	urine (smears)	negative
Australian Shepherd	1	F	13	urine (smears)	negative
Australian Shepherd	1	FN	13	urine (smears)	negative
Australian Shepherd	1	MN	13	urine (smears)	negative
Australian Shepherd	1	FN	13	urine (smears)	negative
Australian Shepherd	1	FN	13	urine (smears)	negative
Australian Shepherd	1	F	13	urine (smears)	negative
Australian Shepherd	1	FN	13	urine (smears)	negative
Australian Shepherd	1	FN	13	urine (smears)	negative
Australian Shepherd	1	M	12	urine (smears)	negative
Australian Shepherd	1	M	12	urine (smears)	negative
Australian Shepherd	1	FN	12	paraffin block/scrolls	negative
Australian Shepherd	1	M	12	urine (smears)	negative
Australian Shepherd	1	M	12	urine (smears)	negative
Australian Shepherd	1	MN	12	urine (smears)	negative
Australian Shepherd	1	M	12	urine (smears)	negative
Australian Shepherd	1	FN	12	urine (smears)	negative
Australian Shepherd	1	F	12	urine (smears)	negative
Australian Shepherd	1	M	12	urine (smears)	negative
Australian Shepherd	1	M	11	urine (smears)	negative
Australian Shepherd	1	F	11	urine (smears)	negative
Australian Shepherd	1	FN	11	urine (smears)	negative
Australian Shepherd	1	MN	11	urine (smears)	negative
Australian Shepherd	1	M	11	urine (smears)	negative
Australian Shepherd	1	FN	11	urine (smears)	negative
Australian Shepherd	1	FN	11	urine (smears)	negative
Australian Shepherd	1	M	11	urine (smears)	negative
Australian Shepherd	1	MN	11	urine (smears)	negative
Australian Shepherd	1	M	11	urine (smears)	negative
Australian Shepherd	1	MN	11	urine (smears)	negative
Australian Shepherd	1	FN	10	urine (smears)	negative
Australian Shepherd	1	F	10	urine (smears)	negative
Australian Shepherd	1	M	10	urine (smears)	negative
Australian Shepherd	1	M	10	urine (smears)	negative
Australian Shepherd	1	M	10	urine (smears)	negative
Australian Shepherd	1	FN	10	urine (smears)	negative
Australian Shepherd	1	FN	10	paraffin block/scrolls	negative
Australian Shepherd	1	F	10	urine (smears)	negative
Australian Shepherd	1	FN	10	urine (smears)	negative
Australian Shepherd	1	M	10	urine (smears)	negative
Australian Shepherd	1	M	10	urine (smears)	negative
Australian Shepherd	1	MN	10	urine (smears)	negative
Australian Shepherd	1	FN	9	urine (smears)	negative
Australian Shepherd	1	MN	9	urine (smears)	negative
Australian Shepherd	1	FN	9	urine (smears)	negative
Australian Shepherd	1	M	9	urine (smears)	negative
Australian Shepherd	1	M	9	urine (smears)	negative
Australian Shepherd	1	M	9	urine (smears)	negative
Australian Shepherd	1	FN	9	urine (smears)	negative
Australian Shepherd	1	FN	9	urine (smears)	negative
Australian Shepherd	1	F	9	urine (smears)	negative
Australian Shepherd	1	M	9	urine (smears)	negative
Australian Shepherd	1	FN	9	urine (smears)	negative
Australian Shepherd	1	F	9	urine (smears)	negative
Australian Shepherd	1	FN	8	urine (smears)	negative
Australian Shepherd	1	M	8	urine (smears)	negative
Australian Shepherd	1	MN	8	urine (smears)	negative
Australian Shepherd	1	F	8	urine (smears)	negative
Australian Shepherd	1	FN	8	urine (smears)	negative
Australian Shepherd	1	M	7	urine (smears)	negative
Australian Shepherd	1	MN	7	urine (smears)	negative
Australian Shepherd	1	MN	7	urine (smears)	negative
Australian Shepherd	1	M	7	urine (smears)	negative
Australian Shepherd	1	FN	7	urine (smears)	negative
Australian Shepherd	1	F	6	urine (smears)	negative
Australian Shepherd	1	M	6	urine (smears)	negative
Australian Shepherd	1	M	6	urine (smears)	negative
Australian Shepherd	1	M	6	urine (smears)	negative
Australian Shepherd	1	F	6	urine (smears)	negative
Australian Shepherd	1	M	6	urine (smears)	negative
Australian Shepherd	1	M	6	urine (smears)	negative
Australian Shepherd	1	M	5	urine (smears)	negative
Australian Shepherd	1	M	5	urine (smears)	negative
Australian Shepherd	1	M	5	urine (smears)	negative
Australian Shepherd	1	F	5	urine (smears)	negative
Australian Shepherd	1	M	5	urine (smears)	negative
Australian Shepherd	1	M	2	urine (smears)	negative
Australian Terrier	3	MN	14	urine (smears)	positive
Australian Terrier	3	FN	13	urine (smears)	positive
Australian Terrier	3	FN	13	urine (smears)	positive
Australian Terrier	3	FN	13	urine (smears)	positive
Australian Terrier	3	MN	12	urine (smears)	positive
Australian Terrier	3	MN	10	urine (smears)	positive
Azawakh	10	M	12	urine (smears)	negative
Basenji	5	MN	15	urine (smears)	positive
Basenji	5	FN	13	urine (smears)	positive
Basenji	5	FN	12	urine (smears)	positive
Basenji	5	F	10	urine (smears)	positive
Basenji	5	F	10	urine (smears)	positive
Basenji	5	FN	7	tissue	positive
Basenji	5	M	16	urine (smears)	negative
Basenji	5	FN	7	urine (smears)	negative
Basset Fauve de Bretagne	6	F	12	urine (smears)	positive
Basset Fauve de Bretagne	6	FN	10	urine (smears)	negative
Basset Hound	6	M	7	urine (smears)	positive
Basset Hound	6	M	14	urine (smears)	negative
Basset Hound	6	MN	13	urine (smears)	negative
Basset Hound	6	FN	12	urine (smears)	negative
Basset Hound	6	M	12	urine (smears)	negative
Basset Hound	6	FN	11	urine (smears)	negative
Basset Hound	6	M	11	urine (smears)	negative
Basset Hound	6	MN	9	urine (smears)	negative
Basset Hound	6	FN	8	urine (smears)	negative
Basset Hound	6	M	7	urine (smears)	negative
Basset Hound	6	FN	7	urine (smears)	negative
Basset Hound	6	M	3	urine (smears)	negative
Bavarian Mountain Scent Hound	6	M	11	urine (smears)	positive
Bavarian Mountain Scent Hound	6	M	10	urine (smears)	positive
Bavarian Mountain Scent Hound	6	F	10	urine (smears)	positive
Bavarian Mountain Scent Hound	6	FN	14	urine (smears)	negative
Bavarian Mountain Scent Hound	6	M	12	urine (smears)	negative
Bavarian Mountain Scent Hound	6	M	9	urine (smears)	negative
Bavarian Mountain Scent Hound	6	MN	9	urine (smears)	negative
Bavarian Mountain Scent Hound	6	M	7	urine (smears)	negative
Beagle	6	M	17	urine (smears)	positive
Beagle	6	FN	17	urine (smears)	positive
Beagle	6	FN	17	urine (smears)	positive
Beagle	6	FN	16	urine (smears)	positive
Beagle	6	FN	16	urine (smears)	positive
Beagle	6	FN	16	urine (smears)	positive
Beagle	6	FN	16	urine (smears)	positive
Beagle	6	FN	15	urine (smears)	positive
Beagle	6	MN	15	urine (smears)	positive
Beagle	6	FN	15	urine (smears)	positive
Beagle	6	M	15	urine (smears)	positive
Beagle	6	MN	15	urine (smears)	positive
Beagle	6	F	14	urine (smears)	positive
Beagle	6	M	14	urine (smears)	positive
Beagle	6	F	14	urine (smears)	positive
Beagle	6	FN	14	urine (smears)	positive
Beagle	6	MN	14	urine (smears)	positive
Beagle	6	MN	14	urine (smears)	positive
Beagle	6	FN	14	urine (smears)	positive
Beagle	6	M	14	urine (smears)	positive
Beagle	6	MN	14	urine (smears)	positive
Beagle	6	FN	14	urine (smears)	positive
Beagle	6	F	14	urine (smears)	positive
Beagle	6	F	14	urine (smears)	positive
Beagle	6	FN	14	urine (smears)	positive
Beagle	6	M	14	urine (smears)	positive
Beagle	6	F	14	urine (smears)	positive
Beagle	6	MN	14	urine (smears)	positive
Beagle	6	FN	14	urine (smears)	positive
Beagle	6	FN	14	urine (smears)	positive
Beagle	6	MN	14	urine (smears)	positive
Beagle	6	M	14	urine (smears)	positive
Beagle	6	FN	13	urine (smears)	positive
Beagle	6	FN	13	urine (smears)	positive
Beagle	6	MN	13	urine (smears)	positive
Beagle	6	FN	13	urine (smears)	positive
Beagle	6	FN	13	urine (smears)	positive
Beagle	6	MN	13	urine (smears)	positive
Beagle	6	F	13	urine (smears)	positive
Beagle	6	FN	13	urine (smears)	positive
Beagle	6	FN	13	urine (smears)	positive
Beagle	6	FN	13	urine (smears)	positive
Beagle	6	M	13	urine (smears)	positive
Beagle	6	F	13	urine (smears)	positive
Beagle	6	FN	13	urine (smears)	positive
Beagle	6	MN	13	urine (smears)	positive
Beagle	6	FN	13	urine (smears)	positive
Beagle	6	FN	13	urine (smears)	positive
Beagle	6	F	13	urine (smears)	positive
Beagle	6	F	12	urine (smears)	positive
Beagle	6	FN	12	urine (smears)	positive
Beagle	6	M	12	urine (smears)	positive
Beagle	6	MN	12	urine (smears)	positive
Beagle	6	MN	12	urine (smears)	positive
Beagle	6	M	12	urine (smears)	positive
Beagle	6	F	12	urine (smears)	positive
Beagle	6	FN	12	urine (smears)	positive
Beagle	6	FN	12	urine (smears)	positive
Beagle	6	F	12	urine (smears)	positive
Beagle	6	FN	12	urine (smears)	positive
Beagle	6	F	11	urine (smears)	positive
Beagle	6	FN	11	urine (smears)	positive
Beagle	6	F	11	urine (smears)	positive
Beagle	6	F	11	urine (smears)	positive
Beagle	6	FN	11	urine (smears)	positive
Beagle	6	FN	11	urine (smears)	positive
Beagle	6	MN	11	urine (smears)	positive
Beagle	6	FN	11	paraffin block/scrolls	positive
Beagle	6	F	11	paraffin block/scrolls	positive
Beagle	6	MN	11	urine (smears)	positive
Beagle	6	M	11	urine (smears)	positive
Beagle	6	F	11	urine (smears)	positive
Beagle	6	M	11	urine (smears)	positive
Beagle	6	F	11	urine (smears)	positive
Beagle	6	F	11	urine (smears)	positive
Beagle	6	MN	11	urine (smears)	positive
Beagle	6	M	11	urine (smears)	positive
Beagle	6	FN	11	urine (smears)	positive
Beagle	6	MN	11	urine (smears)	positive
Beagle	6	FN	11	urine (smears)	positive
Beagle	6	MN	11	urine (smears)	positive
Beagle	6	F	11	urine (smears)	positive
Beagle	6	M	11	urine (smears)	positive
Beagle	6	F	11	urine (smears)	positive
Beagle	6	F	11	urine (smears)	positive
Beagle	6	F	11	urine (smears)	positive
Beagle	6	FN	10	urine (smears)	positive
Beagle	6	M	10	urine (smears)	positive
Beagle	6	FN	10	urine (smears)	positive
Beagle	6	M	10	urine (smears)	positive
Beagle	6	MN	10	urine (smears)	positive
Beagle	6	MN	10	urine (smears)	positive
Beagle	6	MN	10	urine (smears)	positive
Beagle	6	MN	10	paraffin block/scrolls	positive
Beagle	6	F	10	urine (smears)	positive
Beagle	6	FN	10	urine (smears)	positive
Beagle	6	MN	10	urine (smears)	positive
Beagle	6	FN	10	urine (smears)	positive
Beagle	6	F	10	urine (smears)	positive
Beagle	6	M	10	urine (smears)	positive
Beagle	6	FN	10	urine (smears)	positive
Beagle	6	FN	10	urine (smears)	positive
Beagle	6	F	10	urine (smears)	positive
Beagle	6	MN	10	urine (smears)	positive
Beagle	6	F	10	urine (smears)	positive
Beagle	6	M	10	urine (smears)	positive
Beagle	6	F	10	urine (smears)	positive
Beagle	6	MN	9	urine (smears)	positive
Beagle	6	M	9	urine (smears)	positive
Beagle	6	MN	9	urine (smears)	positive
Beagle	6	FN	9	paraffin block/scrolls	positive
Beagle	6	F	9	urine (smears)	positive
Beagle	6	F	9	urine (smears)	positive
Beagle	6	F	9	urine (smears)	positive
Beagle	6	F	9	urine (smears)	positive
Beagle	6	FN	9	urine (smears)	positive
Beagle	6	F	9	urine (smears)	positive
Beagle	6	FN	8	tissue	positive
Beagle	6	FN	8	urine (smears)	positive
Beagle	6	M	8	urine (smears)	positive
Beagle	6	F	8	urine (smears)	positive
Beagle	6	F	8	urine (smears)	positive
Beagle	6	M	8	urine (smears)	positive
Beagle	6	FN	8	urine (smears)	positive
Beagle	6	M	7	urine (smears)	positive
Beagle	6	FN	7	urine (smears)	positive
Beagle	6	MN	7	urine (smears)	positive
Beagle	6	MN	7	urine (smears)	positive
Beagle	6	MN	6	urine (smears)	positive
Beagle	6	MN	6	urine (smears)	positive
Beagle	6	FN	17	urine (smears)	negative
Beagle	6	MN	15	urine (smears)	negative
Beagle	6	FN	15	urine (smears)	negative
Beagle	6	M	15	urine (smears)	negative
Beagle	6	FN	15	urine (smears)	negative
Beagle	6	FN	15	urine (smears)	negative
Beagle	6	FN	14	urine (smears)	negative
Beagle	6	M	14	urine (smears)	negative
Beagle	6	MN	14	smears (FNAB/catheter aspiration biopsy)	negative
Beagle	6	FN	14	urine (smears)	negative
Beagle	6	MN	14	urine (smears)	negative
Beagle	6	F	14	urine (smears)	negative
Beagle	6	F	14	urine (smears)	negative
Beagle	6	M	14	urine (smears)	negative
Beagle	6	FN	14	urine (smears)	negative
Beagle	6	MN	14	urine (smears)	negative
Beagle	6	MN	13	urine (smears)	negative
Beagle	6	F	13	urine (smears)	negative
Beagle	6	MN	13	urine (smears)	negative
Beagle	6	FN	13	urine (smears)	negative
Beagle	6	MN	13	urine (smears)	negative
Beagle	6	M	13	urine (smears)	negative
Beagle	6	FN	13	urine (smears)	negative
Beagle	6	MN	13	urine (smears)	negative
Beagle	6	M	13	urine (smears)	negative
Beagle	6	F	13	urine (smears)	negative
Beagle	6	FN	13	urine (smears)	negative
Beagle	6	M	13	urine (smears)	negative
Beagle	6	M	13	urine (smears)	negative
Beagle	6	FN	12	urine (smears)	negative
Beagle	6	MN	12	urine (smears)	negative
Beagle	6	M	12	urine (smears)	negative
Beagle	6	F	12	urine (smears)	negative
Beagle	6	FN	12	urine (smears)	negative
Beagle	6	F	12	urine (smears)	negative
Beagle	6	F	12	urine (smears)	negative
Beagle	6	M	12	urine (smears)	negative
Beagle	6	M	12	urine (smears)	negative
Beagle	6	F	12	urine (smears)	negative
Beagle	6	MN	12	urine (smears)	negative
Beagle	6	F	12	urine (smears)	negative
Beagle	6	FN	12	urine (smears)	negative
Beagle	6	F	12	urine (smears)	negative
Beagle	6	FN	11	urine (smears)	negative
Beagle	6	MN	11	urine (smears)	negative
Beagle	6	F	11	urine (smears)	negative
Beagle	6	FN	11	urine (smears)	negative
Beagle	6	M	11	urine (smears)	negative
Beagle	6	MN	11	urine (smears)	negative
Beagle	6	F	11	urine (smears)	negative
Beagle	6	F	11	urine (smears)	negative
Beagle	6	M	11	urine (smears)	negative
Beagle	6	MN	11	urine (smears)	negative
Beagle	6	FN	11	urine (smears)	negative
Beagle	6	FN	11	urine (smears)	negative
Beagle	6	MN	11	urine (smears)	negative
Beagle	6	FN	11	urine (smears)	negative
Beagle	6	MN	11	urine (smears)	negative
Beagle	6	F	11	urine (smears)	negative
Beagle	6	M	10	urine (smears)	negative
Beagle	6	F	10	urine (smears)	negative
Beagle	6	F	10	urine (smears)	negative
Beagle	6	M	10	urine (smears)	negative
Beagle	6	MN	10	urine (smears)	negative
Beagle	6	F	10	urine (smears)	negative
Beagle	6	MN	10	urine (smears)	negative
Beagle	6	M	10	urine (smears)	negative
Beagle	6	MN	10	urine (smears)	negative
Beagle	6	F	10	urine (smears)	negative
Beagle	6	M	10	urine (smears)	negative
Beagle	6	F	10	urine (smears)	negative
Beagle	6	FN	10	urine (smears)	negative
Beagle	6	F	10	urine (smears)	negative
Beagle	6	M	10	urine (smears)	negative
Beagle	6	F	10	urine (smears)	negative
Beagle	6	M	10	urine (smears)	negative
Beagle	6	M	10	urine (smears)	negative
Beagle	6	M	10	urine (smears)	negative
Beagle	6	F	9	tissue	negative
Beagle	6	FN	9	urine (smears)	negative
Beagle	6	M	9	urine (smears)	negative
Beagle	6	M	9	urine (smears)	negative
Beagle	6	F	9	urine (smears)	negative
Beagle	6	FN	9	urine (smears)	negative
Beagle	6	F	9	urine (smears)	negative
Beagle	6	M	9	urine (smears)	negative
Beagle	6	M	9	urine (smears)	negative
Beagle	6	MN	9	urine (smears)	negative
Beagle	6	M	9	urine (smears)	negative
Beagle	6	MN	9	urine (smears)	negative
Beagle	6	MN	9	urine (smears)	negative
Beagle	6	M	9	urine (smears)	negative
Beagle	6	MN	9	urine (smears)	negative
Beagle	6	M	9	urine (smears)	negative
Beagle	6	M	8	urine (smears)	negative
Beagle	6	MN	8	urine (smears)	negative
Beagle	6	M	8	urine (smears)	negative
Beagle	6	M	8	urine (smears)	negative
Beagle	6	MN	8	urine (smears)	negative
Beagle	6	FN	8	urine (smears)	negative
Beagle	6	MN	8	urine (smears)	negative
Beagle	6	F	8	urine (smears)	negative
Beagle	6	FN	8	urine (smears)	negative
Beagle	6	M	8	urine (smears)	negative
Beagle	6	M	8	urine (smears)	negative
Beagle	6	FN	8	urine (smears)	negative
Beagle	6	M	7	urine (smears)	negative
Beagle	6	MN	7	urine (smears)	negative
Beagle	6	FN	7	urine (smears)	negative
Beagle	6	F	7	urine (smears)	negative
Beagle	6	M	6	urine (smears)	negative
Beagle	6	FN	4	urine (smears)	negative
Beagle	6	MN	4	urine (smears)	negative
Beagle	6	F	3	urine (smears)	negative
Beagle	6	MN	2	urine (smears)	negative
Beagle Harrier	6	M	14	urine (smears)	negative
Bearded Collie	1	M	11	urine (smears)	positive
Bearded Collie	1	MN	11	urine (smears)	positive
Bearded Collie	1	F	16	urine (smears)	negative
Bearded Collie	1	FN	15	urine (smears)	negative
Bearded Collie	1	M	14	urine (smears)	negative
Bearded Collie	1	FN	14	urine (smears)	negative
Bearded Collie	1	F	13	urine (smears)	negative
Bearded Collie	1	FN	13	urine (smears)	negative
Bearded Collie	1	F	13	urine (smears)	negative
Bearded Collie	1	FN	13	urine (smears)	negative
Bearded Collie	1	F	12	urine (smears)	negative
Bearded Collie	1	MN	12	urine (smears)	negative
Bearded Collie	1	M	11	urine (smears)	negative
Bearded Collie	1	FN	11	urine (smears)	negative
Bearded Collie	1	FN	11	urine (smears)	negative
Bearded Collie	1	FN	11	urine (smears)	negative
Bearded Collie	1	FN	9	urine (smears)	negative
Bearded Collie	1	F	9	urine (smears)	negative
Bearded Collie	1	F	9	urine (smears)	negative
Bearded Collie	1	F	8	paraffin block/scrolls	negative
Bearded Collie	1	FN	2	urine (smears)	negative
Beauceron	1	FN	13	urine (smears)	positive
Beauceron	1	FN	12	urine (smears)	positive
Beauceron	1	F	12	urine (smears)	positive
Beauceron	1	FN	10	urine (smears)	positive
Beauceron	1	MN	10	urine (smears)	positive
Beauceron	1	FN	10	urine (smears)	positive
Beauceron	1	FN	10	urine (smears)	positive
Beauceron	1	M	12	urine (smears)	negative
Beauceron	1	FN	10	urine (smears)	negative
Beauceron	1	M	9	urine (smears)	negative
Beauceron	1	M	8	urine (smears)	negative
Bedlington Terrier	3	M	6	urine (smears)	negative
Belgian Shepherd Dog	1	F	14	urine (smears)	positive
Belgian Shepherd Dog	1	FN	13	urine (smears)	positive
Belgian Shepherd Dog	1	FN	12	urine (smears)	positive
Belgian Shepherd Dog	1	FN	12	urine (smears)	positive
Belgian Shepherd Dog	1	FN	12	urine (smears)	positive
Belgian Shepherd Dog	1	M	12	urine (smears)	positive
Belgian Shepherd Dog	1	F	12	urine (smears)	positive
Belgian Shepherd Dog	1	M	12	urine (smears)	positive
Belgian Shepherd Dog	1	MN	11	urine (smears)	positive
Belgian Shepherd Dog	1	F	11	urine (smears)	positive
Belgian Shepherd Dog	1	MN	11	urine (smears)	positive
Belgian Shepherd Dog	1	MN	10	urine (smears)	positive
Belgian Shepherd Dog	1	F	10	urine (smears)	positive
Belgian Shepherd Dog	1	F	10	urine (smears)	positive
Belgian Shepherd Dog	1	MN	10	urine (smears)	positive
Belgian Shepherd Dog	1	FN	9	urine (smears)	positive
Belgian Shepherd Dog	1	MN	7	urine (smears)	positive
Belgian Shepherd Dog	1	MN	7	urine (smears)	positive
Belgian Shepherd Dog	1	FN	16	urine (smears)	negative
Belgian Shepherd Dog	1	FN	14	urine (smears)	negative
Belgian Shepherd Dog	1	MN	14	urine (smears)	negative
Belgian Shepherd Dog	1	M	14	urine (smears)	negative
Belgian Shepherd Dog	1	FN	14	urine (smears)	negative
Belgian Shepherd Dog	1	F	13	urine (smears)	negative
Belgian Shepherd Dog	1	M	13	urine (smears)	negative
Belgian Shepherd Dog	1	M	13	urine (smears)	negative
Belgian Shepherd Dog	1	FN	13	urine (smears)	negative
Belgian Shepherd Dog	1	F	13	urine (smears)	negative
Belgian Shepherd Dog	1	F	12	urine (smears)	negative
Belgian Shepherd Dog	1	F	12	urine (smears)	negative
Belgian Shepherd Dog	1	M	12	urine (smears)	negative
Belgian Shepherd Dog	1	FN	12	urine (smears)	negative
Belgian Shepherd Dog	1	M	12	urine (smears)	negative
Belgian Shepherd Dog	1	M	12	urine (smears)	negative
Belgian Shepherd Dog	1	M	11	urine (smears)	negative
Belgian Shepherd Dog	1	MN	11	urine (smears)	negative
Belgian Shepherd Dog	1	MN	11	urine (smears)	negative
Belgian Shepherd Dog	1	FN	10	urine (smears)	negative
Belgian Shepherd Dog	1	M	10	urine (smears)	negative
Belgian Shepherd Dog	1	MN	10	urine (smears)	negative
Belgian Shepherd Dog	1	FN	10	urine (smears)	negative
Belgian Shepherd Dog	1	M	10	urine (smears)	negative
Belgian Shepherd Dog	1	MN	10	urine (smears)	negative
Belgian Shepherd Dog	1	M	9	urine (smears)	negative
Belgian Shepherd Dog	1	F	9	urine (smears)	negative
Belgian Shepherd Dog	1	M	9	urine (smears)	negative
Belgian Shepherd Dog	1	FN	8	urine (smears)	negative
Belgian Shepherd Dog	1	M	8	urine (smears)	negative
Belgian Shepherd Dog	1	M	8	urine (smears)	negative
Belgian Shepherd Dog	1	FN	8	urine (smears)	negative
Belgian Shepherd Dog	1	M	8	urine (smears)	negative
Belgian Shepherd Dog	1	FN	7	urine (smears)	negative
Belgian Shepherd Dog	1	F	7	urine (smears)	negative
Belgian Shepherd Dog	1	M	7	urine (smears)	negative
Belgian Shepherd Dog	1	MN	7	urine (smears)	negative
Belgian Shepherd Dog	1	FN	6	urine (smears)	negative
Belgian Shepherd Dog	1	M	5	urine (smears)	negative
Belgian Shepherd Dog	1	M	3	urine (smears)	negative
Belgian Shepherd Dog	1	FN	2	urine (smears)	negative
Belgian Shepherd Dog	1	M	2	urine (smears)	negative
Bergamasco Shepherd Dog	1	M	12	urine (smears)	negative
Bernese Mountain Dog	2	F	11	paraffin block/scrolls	positive
Bernese Mountain Dog	2	M	11	urine (smears)	positive
Bernese Mountain Dog	2	MN	11	urine (smears)	positive
Bernese Mountain Dog	2	FN	10	urine (smears)	positive
Bernese Mountain Dog	2	F	10	urine (smears)	positive
Bernese Mountain Dog	2	FN	9	urine (smears)	positive
Bernese Mountain Dog	2	MN	9	urine (smears)	positive
Bernese Mountain Dog	2	M	9	urine (smears)	positive
Bernese Mountain Dog	2	M	9	urine (smears)	positive
Bernese Mountain Dog	2	FN	8	paraffin block/scrolls	positive
Bernese Mountain Dog	2	MN	8	urine (smears)	positive
Bernese Mountain Dog	2	MN	8	urine (smears)	positive
Bernese Mountain Dog	2	MN	8	urine (smears)	positive
Bernese Mountain Dog	2	F	8	urine (smears)	positive
Bernese Mountain Dog	2	FN	8	urine (smears)	positive
Bernese Mountain Dog	2	MN	7	urine (smears)	positive
Bernese Mountain Dog	2	MN	7	urine (smears)	positive
Bernese Mountain Dog	2	MN	7	urine (smears)	positive
Bernese Mountain Dog	2	MN	7	urine (smears)	positive
Bernese Mountain Dog	2	M	6	urine (smears)	positive
Bernese Mountain Dog	2	MN	6	urine (smears)	positive
Bernese Mountain Dog	2	M	6	urine (smears)	positive
Bernese Mountain Dog	2	MN	13	urine (smears)	negative
Bernese Mountain Dog	2	MN	12	urine (smears)	negative
Bernese Mountain Dog	2	F	12	urine (smears)	negative
Bernese Mountain Dog	2	M	11	urine (smears)	negative
Bernese Mountain Dog	2	M	11	urine (smears)	negative
Bernese Mountain Dog	2	F	11	urine (smears)	negative
Bernese Mountain Dog	2	M	11	urine (smears)	negative
Bernese Mountain Dog	2	M	11	urine (smears)	negative
Bernese Mountain Dog	2	M	11	urine (smears)	negative
Bernese Mountain Dog	2	M	11	urine (smears)	negative
Bernese Mountain Dog	2	M	10	urine (smears)	negative
Bernese Mountain Dog	2	F	10	urine (smears)	negative
Bernese Mountain Dog	2	MN	10	urine (smears)	negative
Bernese Mountain Dog	2	FN	10	urine (smears)	negative
Bernese Mountain Dog	2	M	10	urine (smears)	negative
Bernese Mountain Dog	2	M	10	urine (smears)	negative
Bernese Mountain Dog	2	F	10	urine (smears)	negative
Bernese Mountain Dog	2	M	10	urine (smears)	negative
Bernese Mountain Dog	2	M	10	urine (smears)	negative
Bernese Mountain Dog	2	F	10	urine (smears)	negative
Bernese Mountain Dog	2	M	10	urine (smears)	negative
Bernese Mountain Dog	2	MN	10	urine (smears)	negative
Bernese Mountain Dog	2	MN	10	urine (smears)	negative
Bernese Mountain Dog	2	M	9	urine (smears)	negative
Bernese Mountain Dog	2	M	9	urine (smears)	negative
Bernese Mountain Dog	2	F	9	urine (smears)	negative
Bernese Mountain Dog	2	F	9	urine (smears)	negative
Bernese Mountain Dog	2	M	9	urine (smears)	negative
Bernese Mountain Dog	2	M	9	urine (smears)	negative
Bernese Mountain Dog	2	FN	9	urine (smears)	negative
Bernese Mountain Dog	2	F	9	urine (smears)	negative
Bernese Mountain Dog	2	FN	9	urine (smears)	negative
Bernese Mountain Dog	2	F	9	urine (smears)	negative
Bernese Mountain Dog	2	FN	9	urine (smears)	negative
Bernese Mountain Dog	2	FN	8	urine (smears)	negative
Bernese Mountain Dog	2	M	8	urine (smears)	negative
Bernese Mountain Dog	2	MN	8	urine (smears)	negative
Bernese Mountain Dog	2	FN	8	urine (smears)	negative
Bernese Mountain Dog	2	M	8	urine (smears)	negative
Bernese Mountain Dog	2	F	8	urine (smears)	negative
Bernese Mountain Dog	2	M	8	urine (smears)	negative
Bernese Mountain Dog	2	FN	8	urine (smears)	negative
Bernese Mountain Dog	2	M	8	urine (smears)	negative
Bernese Mountain Dog	2	M	8	urine (smears)	negative
Bernese Mountain Dog	2	F	8	urine (smears)	negative
Bernese Mountain Dog	2	M	8	urine (smears)	negative
Bernese Mountain Dog	2	FN	8	urine (smears)	negative
Bernese Mountain Dog	2	FN	8	urine (smears)	negative
Bernese Mountain Dog	2	FN	8	urine (smears)	negative
Bernese Mountain Dog	2	FN	8	urine (smears)	negative
Bernese Mountain Dog	2	M	8	urine (smears)	negative
Bernese Mountain Dog	2	MN	7	urine (smears)	negative
Bernese Mountain Dog	2	M	7	urine (smears)	negative
Bernese Mountain Dog	2	M	7	urine (smears)	negative
Bernese Mountain Dog	2	M	7	urine (smears)	negative
Bernese Mountain Dog	2	FN	7	urine (smears)	negative
Bernese Mountain Dog	2	M	7	urine (smears)	negative
Bernese Mountain Dog	2	MN	7	urine (smears)	negative
Bernese Mountain Dog	2	MN	7	urine (smears)	negative
Bernese Mountain Dog	2	M	7	urine (smears)	negative
Bernese Mountain Dog	2	MN	6	urine (smears)	negative
Bernese Mountain Dog	2	MN	6	urine (smears)	negative
Bernese Mountain Dog	2	FN	6	urine (smears)	negative
Bernese Mountain Dog	2	FN	6	urine (smears)	negative
Bernese Mountain Dog	2	M	6	urine (smears)	negative
Bernese Mountain Dog	2	M	6	urine (smears)	negative
Bernese Mountain Dog	2	MN	6	urine (smears)	negative
Bernese Mountain Dog	2	MN	6	urine (smears)	negative
Bernese Mountain Dog	2	F	6	urine (smears)	negative
Bernese Mountain Dog	2	FN	6	urine (smears)	negative
Bernese Mountain Dog	2	M	6	urine (smears)	negative
Bernese Mountain Dog	2	M	6	urine (smears)	negative
Bernese Mountain Dog	2	M	6	urine (smears)	negative
Bernese Mountain Dog	2	M	6	urine (smears)	negative
Bernese Mountain Dog	2	M	6	urine (smears)	negative
Bernese Mountain Dog	2	MN	6	urine (smears)	negative
Bernese Mountain Dog	2	M	6	urine (smears)	negative
Bernese Mountain Dog	2	M	6	urine (smears)	negative
Bernese Mountain Dog	2	M	5	urine (smears)	negative
Bernese Mountain Dog	2	F	5	urine (smears)	negative
Bernese Mountain Dog	2	M	5	urine (smears)	negative
Bernese Mountain Dog	2	FN	5	urine (smears)	negative
Bernese Mountain Dog	2	MN	5	urine (smears)	negative
Bernese Mountain Dog	2	M	5	urine (smears)	negative
Bernese Mountain Dog	2	M	5	urine (smears)	negative
Bernese Mountain Dog	2	M	4	urine (smears)	negative
Bernese Mountain Dog	2	M	4	urine (smears)	negative
Bernese Mountain Dog	2	F	4	urine (smears)	negative
Bernese Mountain Dog	2	MN	4	urine (smears)	negative
Bernese Mountain Dog	2	F	3	urine (smears)	negative
Bernese Mountain Dog	2	M	3	urine (smears)	negative
Bernese Mountain Dog	2	M	3	urine (smears)	negative
Bichon Frisé	9	F	16	urine (smears)	positive
Bichon Frisé	9	M	13	urine (smears)	positive
Bichon Frisé	9	M	12	urine (smears)	positive
Bichon Frisé	9	MN	12	urine (smears)	positive
Bichon Frisé	9	MN	12	urine (smears)	positive
Bichon Frisé	9	F	11	urine (smears)	positive
Bichon Frisé	9	M	11	urine (smears)	positive
Bichon Frisé	9	MN	11	urine (smears)	positive
Bichon Frisé	9	FN	11	urine (smears)	positive
Bichon Frisé	9	M	11	urine (smears)	positive
Bichon Frisé	9	FN	9	urine (smears)	positive
Bichon Frisé	9	F	8	urine (smears)	positive
Bichon Frisé	9	M	15	urine (smears)	negative
Bichon Frisé	9	F	14	urine (smears)	negative
Bichon Frisé	9	MN	13	urine (smears)	negative
Bichon Frisé	9	F	13	urine (smears)	negative
Bichon Frisé	9	M	13	paraffin block/scrolls	negative
Bichon Frisé	9	M	13	urine (smears)	negative
Bichon Frisé	9	M	13	urine (smears)	negative
Bichon Frisé	9	M	13	urine (smears)	negative
Bichon Frisé	9	FN	12	urine (smears)	negative
Bichon Frisé	9	MN	12	urine (smears)	negative
Bichon Frisé	9	M	12	urine (smears)	negative
Bichon Frisé	9	M	12	urine (smears)	negative
Bichon Frisé	9	MN	12	urine (smears)	negative
Bichon Frisé	9	MN	12	urine (smears)	negative
Bichon Frisé	9	MN	12	urine (smears)	negative
Bichon Frisé	9	MN	12	urine (smears)	negative
Bichon Frisé	9	MN	12	urine (smears)	negative
Bichon Frisé	9	F	11	urine (smears)	negative
Bichon Frisé	9	FN	11	urine (smears)	negative
Bichon Frisé	9	MN	11	urine (smears)	negative
Bichon Frisé	9	FN	11	urine (smears)	negative
Bichon Frisé	9	FN	11	urine (smears)	negative
Bichon Frisé	9	F	10	urine (smears)	negative
Bichon Frisé	9	M	10	urine (smears)	negative
Bichon Frisé	9	F	10	urine (smears)	negative
Bichon Frisé	9	M	10	urine (smears)	negative
Bichon Frisé	9	FN	10	urine (smears)	negative
Bichon Frisé	9	M	10	urine (smears)	negative
Bichon Frisé	9	M	10	urine (smears)	negative
Bichon Frisé	9	M	9	urine (smears)	negative
Bichon Frisé	9	FN	9	urine (smears)	negative
Bichon Frisé	9	F	9	urine (smears)	negative
Bichon Frisé	9	FN	9	urine (smears)	negative
Bichon Frisé	9	M	8	urine (smears)	negative
Bichon Frisé	9	FN	8	urine (smears)	negative
Bichon Frisé	9	F	8	urine (smears)	negative
Bichon Frisé	9	MN	8	urine (smears)	negative
Bichon Frisé	9	MN	8	urine (smears)	negative
Bichon Frisé	9	M	8	urine (smears)	negative
Bichon Frisé	9	FN	8	urine (smears)	negative
Bichon Frisé	9	M	8	urine (smears)	negative
Bichon Frisé	9	M	7	urine (smears)	negative
Bichon Frisé	9	M	7	urine (smears)	negative
Bichon Frisé	9	FN	7	urine (smears)	negative
Bichon Frisé	9	F	7	urine (smears)	negative
Bichon Frisé	9	F	6	urine (smears)	negative
Bichon Frisé	9	M	5	urine (smears)	negative
Bichon Frisé	9	M	5	urine (smears)	negative
Bichon Frisé	9	M	5	urine (smears)	negative
Biewer Terrier	0	F	12	urine (smears)	positive
Biewer Terrier	0	M	7	urine (smears)	negative
Biewer Terrier	0	M	5	urine (smears)	negative
Biewer Terrier	0	MN	3	urine (smears)	negative
Black and Tan Coonhound	6	FN	12	urine (smears)	positive
Bloodhound	6	FN	12	tissue	negative
Bloodhound	6	M	8	urine (smears)	negative
Blue Gascony Griffon	6	F	10	urine (smears)	negative
Boerboel	0	M	4	urine (smears)	negative
Bohemian Shepherd Dog	1	M	10	urine (smears)	negative
Bohemian Shepherd Dog	1	M	8	urine (smears)	negative
Bohemian Shepherd Dog	1	M	7	urine (smears)	negative
Bolognese	9	FN	14	urine (smears)	positive
Bolognese	9	MN	12	urine (smears)	positive
Bolognese	9	M	12	tissue	negative
Bolognese	9	F	11	urine (smears)	negative
Bolognese	9	F	11	urine (smears)	negative
Bolognese	9	F	8	urine (smears)	negative
Bolonka Zwetna	0	F	14	urine (smears)	positive
Bolonka Zwetna	0	MN	14	urine (smears)	positive
Bolonka Zwetna	0	MN	13	urine (smears)	positive
Bolonka Zwetna	0	MN	13	urine (smears)	positive
Bolonka Zwetna	0	FN	12	urine (smears)	positive
Bolonka Zwetna	0	M	11	urine (smears)	positive
Bolonka Zwetna	0	MN	11	urine (smears)	positive
Bolonka Zwetna	0	FN	11	urine (smears)	positive
Bolonka Zwetna	0	FN	10	urine (smears)	positive
Bolonka Zwetna	0	M	9	urine (smears)	positive
Bolonka Zwetna	0	MN	6	urine (smears)	positive
Bolonka Zwetna	0	MN	18	urine (smears)	negative
Bolonka Zwetna	0	MN	18	urine (smears)	negative
Bolonka Zwetna	0	F	15	tissue	negative
Bolonka Zwetna	0	MN	14	urine (smears)	negative
Bolonka Zwetna	0	MN	14	urine (smears)	negative
Bolonka Zwetna	0	MN	14	urine (smears)	negative
Bolonka Zwetna	0	F	13	urine (smears)	negative
Bolonka Zwetna	0	MN	13	urine (smears)	negative
Bolonka Zwetna	0	M	13	urine (smears)	negative
Bolonka Zwetna	0	FN	13	urine (smears)	negative
Bolonka Zwetna	0	F	13	urine (smears)	negative
Bolonka Zwetna	0	M	13	urine (smears)	negative
Bolonka Zwetna	0	FN	12	urine (smears)	negative
Bolonka Zwetna	0	MN	12	urine (smears)	negative
Bolonka Zwetna	0	M	12	urine (smears)	negative
Bolonka Zwetna	0	MN	12	urine (smears)	negative
Bolonka Zwetna	0	F	12	urine (smears)	negative
Bolonka Zwetna	0	MN	12	urine (smears)	negative
Bolonka Zwetna	0	MN	11	urine (smears)	negative
Bolonka Zwetna	0	MN	11	urine (smears)	negative
Bolonka Zwetna	0	F	10	urine (smears)	negative
Bolonka Zwetna	0	M	10	urine (smears)	negative
Bolonka Zwetna	0	F	9	urine (smears)	negative
Bolonka Zwetna	0	M	9	urine (smears)	negative
Bolonka Zwetna	0	MN	8	urine (smears)	negative
Bolonka Zwetna	0	MN	8	urine (smears)	negative
Bolonka Zwetna	0	MN	7	urine (smears)	negative
Bolonka Zwetna	0	M	7	urine (smears)	negative
Bolonka Zwetna	0	F	7	urine (smears)	negative
Bolonka Zwetna	0	MN	6	urine (smears)	negative
Bolonka Zwetna	0	F	2	urine (smears)	negative
Border Collie	1	M	10	urine (smears)	negative
Border Collie	1	M	5	urine (smears)	negative
Border Collie	1	FN	14	urine (smears)	positive
Border Collie	1	FN	14	urine (smears)	positive
Border Collie	1	MN	14	urine (smears)	positive
Border Collie	1	MN	14	urine (smears)	positive
Border Collie	1	MN	14	urine (smears)	positive
Border Collie	1	M	13	urine (smears)	positive
Border Collie	1	M	13	urine (smears)	positive
Border Collie	1	MN	12	urine (smears)	positive
Border Collie	1	F	12	urine (smears)	positive
Border Collie	1	F	12	urine (smears)	positive
Border Collie	1	M	12	urine (smears)	positive
Border Collie	1	F	12	urine (smears)	positive
Border Collie	1	F	12	urine (smears)	positive
Border Collie	1	FN	12	urine (smears)	positive
Border Collie	1	FN	12	urine (smears)	positive
Border Collie	1	FN	12	urine (smears)	positive
Border Collie	1	F	11	urine (smears)	positive
Border Collie	1	F	11	urine (smears)	positive
Border Collie	1	F	11	paraffin block/scrolls	positive
Border Collie	1	MN	11	urine (smears)	positive
Border Collie	1	FN	11	urine (smears)	positive
Border Collie	1	FN	11	urine (smears)	positive
Border Collie	1	MN	11	urine (smears)	positive
Border Collie	1	F	11	urine (smears)	positive
Border Collie	1	M	11	urine (smears)	positive
Border Collie	1	MN	11	urine (smears)	positive
Border Collie	1	FN	11	urine (smears)	positive
Border Collie	1	M	11	urine (smears)	positive
Border Collie	1	M	11	urine (smears)	positive
Border Collie	1	M	11	urine (smears)	positive
Border Collie	1	MN	10	urine (smears)	positive
Border Collie	1	FN	10	urine (smears)	positive
Border Collie	1	F	10	urine (smears)	positive
Border Collie	1	F	10	urine (smears)	positive
Border Collie	1	F	10	urine (smears)	positive
Border Collie	1	FN	10	urine (smears)	positive
Border Collie	1	F	9	urine (smears)	positive
Border Collie	1	M	7	urine (smears)	positive
Border Collie	1	M	6	urine (smears)	positive
Border Collie	1	FN	3	urine (smears)	positive
Border Collie	1	FN	15	urine (smears)	negative
Border Collie	1	MN	15	urine (smears)	negative
Border Collie	1	FN	15	urine (smears)	negative
Border Collie	1	FN	15	urine (smears)	negative
Border Collie	1	FN	15	urine (smears)	negative
Border Collie	1	MN	15	urine (smears)	negative
Border Collie	1	MN	15	urine (smears)	negative
Border Collie	1	MN	14	urine (smears)	negative
Border Collie	1	FN	14	urine (smears)	negative
Border Collie	1	MN	14	urine (smears)	negative
Border Collie	1	MN	14	urine (smears)	negative
Border Collie	1	MN	14	urine (smears)	negative
Border Collie	1	F	14	urine (smears)	negative
Border Collie	1	M	14	urine (smears)	negative
Border Collie	1	FN	13	urine (smears)	negative
Border Collie	1	M	13	urine (smears)	negative
Border Collie	1	F	13	urine (smears)	negative
Border Collie	1	FN	13	urine (smears)	negative
Border Collie	1	FN	13	urine (smears)	negative
Border Collie	1	FN	13	urine (smears)	negative
Border Collie	1	FN	13	urine (smears)	negative
Border Collie	1	MN	13	urine (smears)	negative
Border Collie	1	M	13	urine (smears)	negative
Border Collie	1	M	13	urine (smears)	negative
Border Collie	1	F	13	urine (smears)	negative
Border Collie	1	F	13	urine (smears)	negative
Border Collie	1	FN	13	urine (smears)	negative
Border Collie	1	MN	13	urine (smears)	negative
Border Collie	1	FN	13	urine (smears)	negative
Border Collie	1	MN	13	urine (smears)	negative
Border Collie	1	FN	13	urine (smears)	negative
Border Collie	1	M	13	urine (smears)	negative
Border Collie	1	MN	13	urine (smears)	negative
Border Collie	1	MN	13	urine (smears)	negative
Border Collie	1	MN	13	urine (smears)	negative
Border Collie	1	FN	12	urine (smears)	negative
Border Collie	1	MN	12	urine (smears)	negative
Border Collie	1	MN	12	urine (smears)	negative
Border Collie	1	M	12	urine (smears)	negative
Border Collie	1	M	12	urine (smears)	negative
Border Collie	1	FN	12	urine (smears)	negative
Border Collie	1	MN	12	urine (smears)	negative
Border Collie	1	F	12	urine (smears)	negative
Border Collie	1	MN	12	urine (smears)	negative
Border Collie	1	M	12	urine (smears)	negative
Border Collie	1	F	11	urine (smears)	negative
Border Collie	1	FN	11	urine (smears)	negative
Border Collie	1	MN	11	urine (smears)	negative
Border Collie	1	F	11	urine (smears)	negative
Border Collie	1	FN	11	urine (smears)	negative
Border Collie	1	M	11	urine (smears)	negative
Border Collie	1	F	11	paraffin block/scrolls	negative
Border Collie	1	M	11	urine (smears)	negative
Border Collie	1	MN	11	urine (smears)	negative
Border Collie	1	FN	11	urine (smears)	negative
Border Collie	1	F	11	urine (smears)	negative
Border Collie	1	F	11	urine (smears)	negative
Border Collie	1	FN	11	urine (smears)	negative
Border Collie	1	F	11	urine (smears)	negative
Border Collie	1	F	11	urine (smears)	negative
Border Collie	1	F	11	urine (smears)	negative
Border Collie	1	MN	11	urine (smears)	negative
Border Collie	1	FN	11	urine (smears)	negative
Border Collie	1	M	11	urine (smears)	negative
Border Collie	1	M	11	urine (smears)	negative
Border Collie	1	F	11	urine (smears)	negative
Border Collie	1	FN	11	urine (smears)	negative
Border Collie	1	F	11	urine (smears)	negative
Border Collie	1	FN	11	urine (smears)	negative
Border Collie	1	M	10	urine (smears)	negative
Border Collie	1	MN	10	urine (smears)	negative
Border Collie	1	M	10	urine (smears)	negative
Border Collie	1	MN	10	urine (smears)	negative
Border Collie	1	MN	10	urine (smears)	negative
Border Collie	1	MN	10	urine (smears)	negative
Border Collie	1	F	10	urine (smears)	negative
Border Collie	1	M	10	urine (smears)	negative
Border Collie	1	M	10	urine (smears)	negative
Border Collie	1	M	10	urine (smears)	negative
Border Collie	1	MN	10	urine (smears)	negative
Border Collie	1	FN	10	urine (smears)	negative
Border Collie	1	FN	10	urine (smears)	negative
Border Collie	1	M	10	urine (smears)	negative
Border Collie	1	FN	9	urine (smears)	negative
Border Collie	1	F	9	urine (smears)	negative
Border Collie	1	M	9	urine (smears)	negative
Border Collie	1	MN	9	urine (smears)	negative
Border Collie	1	FN	9	urine (smears)	negative
Border Collie	1	MN	9	urine (smears)	negative
Border Collie	1	F	9	urine (smears)	negative
Border Collie	1	M	9	urine (smears)	negative
Border Collie	1	M	9	urine (smears)	negative
Border Collie	1	F	9	urine (smears)	negative
Border Collie	1	MN	9	urine (smears)	negative
Border Collie	1	M	9	urine (smears)	negative
Border Collie	1	M	8	tissue	negative
Border Collie	1	MN	8	urine (smears)	negative
Border Collie	1	MN	8	urine (smears)	negative
Border Collie	1	FN	8	urine (smears)	negative
Border Collie	1	F	8	urine (smears)	negative
Border Collie	1	F	8	urine (smears)	negative
Border Collie	1	F	8	urine (smears)	negative
Border Collie	1	F	8	urine (smears)	negative
Border Collie	1	M	8	urine (smears)	negative
Border Collie	1	F	8	urine (smears)	negative
Border Collie	1	M	8	urine (smears)	negative
Border Collie	1	M	7	urine (smears)	negative
Border Collie	1	M	7	urine (smears)	negative
Border Collie	1	FN	7	urine (smears)	negative
Border Collie	1	F	7	urine (smears)	negative
Border Collie	1	M	6	urine (smears)	negative
Border Collie	1	MN	6	urine (smears)	negative
Border Collie	1	M	6	urine (smears)	negative
Border Collie	1	F	6	urine (smears)	negative
Border Collie	1	M	6	urine (smears)	negative
Border Collie	1	M	6	urine (smears)	negative
Border Collie	1	M	6	urine (smears)	negative
Border Collie	1	M	6	urine (smears)	negative
Border Collie	1	M	5	urine (smears)	negative
Border Collie	1	M	5	urine (smears)	negative
Border Collie	1	M	4	urine (smears)	negative
Border Collie	1	FN	4	urine (smears)	negative
Border Collie	1	FN	3	urine (smears)	negative
Border Collie	1	MN	3	urine (smears)	negative
Border Terrier	3	FN	15	urine (smears)	positive
Border Terrier	3	FN	14	urine (smears)	positive
Border Terrier	3	FN	12	urine (smears)	positive
Border Terrier	3	MN	12	urine (smears)	positive
Border Terrier	3	F	11	urine (smears)	positive
Border Terrier	3	M	11	urine (smears)	positive
Border Terrier	3	MN	11	urine (smears)	positive
Border Terrier	3	M	9	urine (smears)	positive
Border Terrier	3	M	17	urine (smears)	negative
Border Terrier	3	MN	13	urine (smears)	negative
Border Terrier	3	M	11	urine (smears)	negative
Border Terrier	3	MN	10	urine (smears)	negative
Border Terrier	3	M	9	urine (smears)	negative
Border Terrier	3	M	9	urine (smears)	negative
Border Terrier	3	F	9	urine (smears)	negative
Border Terrier	3	FN	9	urine (smears)	negative
Border Terrier	3	MN	8	urine (smears)	negative
Border Terrier	3	MN	5	urine (smears)	negative
Border Terrier	3	M	2	urine (smears)	negative
Borzoi	10	FN	11	tissue	positive
Borzoi	10	FN	13	urine (smears)	negative
Borzoi	10	MN	9	urine (smears)	negative
Borzoi	10	M	9	urine (smears)	negative
Borzoi	10	M	7	urine (smears)	negative
Borzoi	10	M	5	urine (smears)	negative
Borzoi	10	M	3	urine (smears)	negative
Boston Terrier	9	M	15	urine (smears)	positive
Boston Terrier	9	F	12	urine (smears)	positive
Boston Terrier	9	MN	14	urine (smears)	negative
Boston Terrier	9	MN	12	urine (smears)	negative
Boston Terrier	9	MN	12	urine (smears)	negative
Boston Terrier	9	F	11	urine (smears)	negative
Boston Terrier	9	M	11	urine (smears)	negative
Boston Terrier	9	FN	11	urine (smears)	negative
Boston Terrier	9	M	11	urine (smears)	negative
Boston Terrier	9	MN	10	urine (smears)	negative
Boston Terrier	9	M	10	urine (smears)	negative
Boston Terrier	9	MN	10	urine (smears)	negative
Boston Terrier	9	M	10	urine (smears)	negative
Boston Terrier	9	M	10	urine (smears)	negative
Boston Terrier	9	MN	9	urine (smears)	negative
Boston Terrier	9	M	8	urine (smears)	negative
Boston Terrier	9	M	6	urine (smears)	negative
Bouvier des Flandres	1	F	11	urine (smears)	positive
Bouvier des Flandres	1	FN	10	urine (smears)	positive
Bouvier des Flandres	1	FN	8	urine (smears)	positive
Bouvier des Flandres	1	M	10	urine (smears)	negative
Bouvier des Flandres	1	MN	10	urine (smears)	negative
Bouvier des Flandres	1	MN	10	urine (smears)	negative
Bouvier des Flandres	1	F	10	urine (smears)	negative
Bouvier des Flandres	1	MN	9	urine (smears)	negative
Bouvier des Flandres	1	FN	9	urine (smears)	negative
Bouvier des Flandres	1	M	8	urine (smears)	negative
Bouvier des Flandres	1	M	8	urine (smears)	negative
Bouvier des Flandres	1	FN	8	urine (smears)	negative
Bouvier des Flandres	1	F	7	urine (smears)	negative
Bouvier des Flandres	1	M	7	urine (smears)	negative
Bouvier des Flandres	1	F	7	urine (smears)	negative
Bouvier des Flandres	1	MN	6	urine (smears)	negative
Bouvier des Flandres	1	F	5	urine (smears)	negative
Boxer	2	M	10	urine (smears)	positive
Boxer	2	M	10	urine (smears)	positive
Boxer	2	F	10	urine (smears)	positive
Boxer	2	FN	9	urine (smears)	positive
Boxer	2	F	8	urine (smears)	positive
Boxer	2	F	≤1	urine (smears)	negative
Boxer	2	M	≤1	urine (smears)	negative
Boxer	2	F	14	urine (smears)	negative
Boxer	2	M	13	urine (smears)	negative
Boxer	2	M	13	urine (smears)	negative
Boxer	2	FN	12	urine (smears)	negative
Boxer	2	FN	12	urine (smears)	negative
Boxer	2	FN	12	urine (smears)	negative
Boxer	2	FN	12	urine (smears)	negative
Boxer	2	M	12	urine (smears)	negative
Boxer	2	F	12	urine (smears)	negative
Boxer	2	MN	12	urine (smears)	negative
Boxer	2	MN	12	urine (smears)	negative
Boxer	2	M	12	urine (smears)	negative
Boxer	2	M	12	urine (smears)	negative
Boxer	2	F	12	urine (smears)	negative
Boxer	2	M	11	urine (smears)	negative
Boxer	2	MN	11	urine (smears)	negative
Boxer	2	F	11	urine (smears)	negative
Boxer	2	M	11	urine (smears)	negative
Boxer	2	M	11	urine (smears)	negative
Boxer	2	FN	11	urine (smears)	negative
Boxer	2	FN	10	urine (smears)	negative
Boxer	2	MN	10	urine (smears)	negative
Boxer	2	MN	10	urine (smears)	negative
Boxer	2	F	10	urine (smears)	negative
Boxer	2	M	10	urine (smears)	negative
Boxer	2	M	10	urine (smears)	negative
Boxer	2	FN	10	urine (smears)	negative
Boxer	2	F	10	urine (smears)	negative
Boxer	2	MN	10	urine (smears)	negative
Boxer	2	MN	10	urine (smears)	negative
Boxer	2	F	10	urine (smears)	negative
Boxer	2	M	10	urine (smears)	negative
Boxer	2	M	10	urine (smears)	negative
Boxer	2	M	10	urine (smears)	negative
Boxer	2	M	10	urine (smears)	negative
Boxer	2	M	10	urine (smears)	negative
Boxer	2	MN	10	urine (smears)	negative
Boxer	2	FN	10	urine (smears)	negative
Boxer	2	M	9	urine (smears)	negative
Boxer	2	F	9	urine (smears)	negative
Boxer	2	MN	9	urine (smears)	negative
Boxer	2	M	9	urine (smears)	negative
Boxer	2	M	9	urine (smears)	negative
Boxer	2	FN	9	urine (smears)	negative
Boxer	2	F	9	urine (smears)	negative
Boxer	2	FN	9	urine (smears)	negative
Boxer	2	MN	9	urine (smears)	negative
Boxer	2	MN	9	urine (smears)	negative
Boxer	2	MN	9	urine (smears)	negative
Boxer	2	M	9	urine (smears)	negative
Boxer	2	FN	8	urine (smears)	negative
Boxer	2	FN	8	urine (smears)	negative
Boxer	2	M	8	urine (smears)	negative
Boxer	2	M	8	urine (smears)	negative
Boxer	2	F	8	urine (smears)	negative
Boxer	2	MN	8	urine (smears)	negative
Boxer	2	M	7	urine (smears)	negative
Boxer	2	M	7	urine (smears)	negative
Boxer	2	F	7	urine (smears)	negative
Boxer	2	MN	7	urine (smears)	negative
Boxer	2	MN	7	urine (smears)	negative
Boxer	2	F	7	urine (smears)	negative
Boxer	2	MN	7	urine (smears)	negative
Boxer	2	FN	7	urine (smears)	negative
Boxer	2	M	7	urine (smears)	negative
Boxer	2	M	6	urine (smears)	negative
Boxer	2	M	6	urine (smears)	negative
Boxer	2	MN	6	urine (smears)	negative
Boxer	2	MN	6	urine (smears)	negative
Boxer	2	M	6	urine (smears)	negative
Boxer	2	M	6	urine (smears)	negative
Boxer	2	M	6	urine (smears)	negative
Boxer	2	M	5	urine (smears)	negative
Boxer	2	M	5	urine (smears)	negative
Boxer	2	M	5	urine (smears)	negative
Boxer	2	M	5	urine (smears)	negative
Boxer	2	F	4	urine (smears)	negative
Boxer	2	M	4	urine (smears)	negative
Boxer	2	M	4	urine (smears)	negative
Boxer	2	F	4	urine (smears)	negative
Boxer	2	MN	3	urine (smears)	negative
Boxer	2	M	3	urine (smears)	negative
Boxer	2	M	3	urine (smears)	negative
Boxer	2	M	3	urine (smears)	negative
Briard	1	FN	11	urine (smears)	positive
Briard	1	MN	9	urine (smears)	positive
Briard	1	M	12	urine (smears)	negative
Briard	1	F	12	urine (smears)	negative
Briard	1	F	12	urine (smears)	negative
Briard	1	FN	12	urine (smears)	negative
Briard	1	F	11	urine (smears)	negative
Briard	1	MN	11	urine (smears)	negative
Briard	1	MN	9	urine (smears)	negative
Briard	1	M	9	urine (smears)	negative
Briard	1	F	7	urine (smears)	negative
Brittany Spaniel	7	FN	15	urine (smears)	positive
Brittany Spaniel	7	F	14	urine (smears)	positive
Brittany Spaniel	7	MN	11	urine (smears)	positive
Brittany Spaniel	7	M	11	urine (smears)	positive
Brittany Spaniel	7	FN	11	urine (smears)	positive
Brittany Spaniel	7	MN	10	urine (smears)	positive
Brittany Spaniel	7	MN	8	urine (smears)	positive
Brittany Spaniel	7	FN	6	paraffin block/scrolls	positive
Brittany Spaniel	7	MN	16	urine (smears)	negative
Brittany Spaniel	7	FN	15	urine (smears)	negative
Brittany Spaniel	7	M	14	urine (smears)	negative
Brittany Spaniel	7	FN	14	urine (smears)	negative
Brittany Spaniel	7	FN	12	urine (smears)	negative
Brittany Spaniel	7	FN	12	urine (smears)	negative
Brittany Spaniel	7	F	12	urine (smears)	negative
Brittany Spaniel	7	M	12	urine (smears)	negative
Brittany Spaniel	7	F	12	urine (smears)	negative
Brittany Spaniel	7	FN	11	urine (smears)	negative
Brittany Spaniel	7	M	11	urine (smears)	negative
Brittany Spaniel	7	M	10	urine (smears)	negative
Brittany Spaniel	7	F	9	urine (smears)	negative
Brittany Spaniel	7	F	9	urine (smears)	negative
Brittany Spaniel	7	FN	9	urine (smears)	negative
Brittany Spaniel	7	FN	9	urine (smears)	negative
Brittany Spaniel	7	F	8	urine (smears)	negative
Brittany Spaniel	7	FN	8	urine (smears)	negative
Brittany Spaniel	7	M	7	urine (smears)	negative
Brittany Spaniel	7	FN	7	urine (smears)	negative
Broholmer	2	M	12	urine (smears)	positive
Broholmer	2	M	9	urine (smears)	negative
Broholmer	2	FN	8	urine (smears)	negative
Broholmer	2	F	7	urine (smears)	negative
Broholmer	2	M	4	urine (smears)	negative
Bull Terrier	3	FN	15	urine (smears)	positive
Bull Terrier	3	FN	13	urine (smears)	positive
Bull Terrier	3	MN	12	urine (smears)	positive
Bull Terrier	3	M	12	urine (smears)	positive
Bull Terrier	3	FN	11	urine (smears)	positive
Bull Terrier	3	FN	11	urine (smears)	positive
Bull Terrier	3	M	14	urine (smears)	negative
Bull Terrier	3	F	13	urine (smears)	negative
Bull Terrier	3	FN	13	urine (smears)	negative
Bull Terrier	3	FN	13	urine (smears)	negative
Bull Terrier	3	MN	13	urine (smears)	negative
Bull Terrier	3	FN	12	urine (smears)	negative
Bull Terrier	3	MN	12	urine (smears)	negative
Bull Terrier	3	FN	12	urine (smears)	negative
Bull Terrier	3	MN	12	urine (smears)	negative
Bull Terrier	3	MN	11	urine (smears)	negative
Bull Terrier	3	FN	11	urine (smears)	negative
Bull Terrier	3	FN	10	urine (smears)	negative
Bull Terrier	3	M	10	urine (smears)	negative
Bull Terrier	3	FN	10	urine (smears)	negative
Bull Terrier	3	F	9	urine (smears)	negative
Bull Terrier	3	MN	8	urine (smears)	negative
Bull Terrier	3	F	8	urine (smears)	negative
Bull Terrier	3	FN	8	urine (smears)	negative
Bull Terrier	3	FN	8	urine (smears)	negative
Bull Terrier	3	F	7	urine (smears)	negative
Bull Terrier	3	MN	7	urine (smears)	negative
Bull Terrier	3	M	6	urine (smears)	negative
Bull Terrier	3	F	5	urine (smears)	negative
Bulldog	2	FN	13	urine (smears)	positive
Bulldog	2	F	13	urine (smears)	positive
Bulldog	2	M	12	urine (smears)	positive
Bulldog	2	FN	11	urine (smears)	positive
Bulldog	2	M	11	urine (smears)	positive
Bulldog	2	M	11	urine (smears)	positive
Bulldog	2	FN	10	urine (smears)	positive
Bulldog	2	F	9	urine (smears)	positive
Bulldog	2	FN	9	urine (smears)	positive
Bulldog	2	MN	8	urine (smears)	positive
Bulldog	2	M	6	urine (smears)	positive
Bulldog	2	MN	≤1	urine (smears)	negative
Bulldog	2	FN	13	urine (smears)	negative
Bulldog	2	FN	13	urine (smears)	negative
Bulldog	2	FN	13	urine (smears)	negative
Bulldog	2	FN	12	urine (smears)	negative
Bulldog	2	MN	12	urine (smears)	negative
Bulldog	2	M	12	urine (smears)	negative
Bulldog	2	FN	12	urine (smears)	negative
Bulldog	2	MN	12	urine (smears)	negative
Bulldog	2	FN	12	urine (smears)	negative
Bulldog	2	M	12	urine (smears)	negative
Bulldog	2	F	11	urine (smears)	negative
Bulldog	2	MN	11	urine (smears)	negative
Bulldog	2	FN	11	urine (smears)	negative
Bulldog	2	M	11	urine (smears)	negative
Bulldog	2	MN	10	urine (smears)	negative
Bulldog	2	FN	10	urine (smears)	negative
Bulldog	2	F	10	urine (smears)	negative
Bulldog	2	F	10	urine (smears)	negative
Bulldog	2	MN	10	urine (smears)	negative
Bulldog	2	FN	10	urine (smears)	negative
Bulldog	2	M	10	urine (smears)	negative
Bulldog	2	M	10	urine (smears)	negative
Bulldog	2	M	10	urine (smears)	negative
Bulldog	2	M	10	urine (smears)	negative
Bulldog	2	FN	9	urine (smears)	negative
Bulldog	2	FN	9	urine (smears)	negative
Bulldog	2	M	9	urine (smears)	negative
Bulldog	2	MN	9	urine (smears)	negative
Bulldog	2	FN	9	urine (smears)	negative
Bulldog	2	F	9	urine (smears)	negative
Bulldog	2	M	9	urine (smears)	negative
Bulldog	2	FN	9	urine (smears)	negative
Bulldog	2	FN	8	urine (smears)	negative
Bulldog	2	M	8	urine (smears)	negative
Bulldog	2	FN	8	urine (smears)	negative
Bulldog	2	FN	8	urine (smears)	negative
Bulldog	2	MN	8	urine (smears)	negative
Bulldog	2	M	8	urine (smears)	negative
Bulldog	2	M	8	urine (smears)	negative
Bulldog	2	F	8	urine (smears)	negative
Bulldog	2	F	7	urine (smears)	negative
Bulldog	2	MN	7	urine (smears)	negative
Bulldog	2	MN	7	urine (smears)	negative
Bulldog	2	M	7	urine (smears)	negative
Bulldog	2	M	7	urine (smears)	negative
Bulldog	2	MN	7	urine (smears)	negative
Bulldog	2	MN	6	urine (smears)	negative
Bulldog	2	M	6	urine (smears)	negative
Bulldog	2	M	6	urine (smears)	negative
Bulldog	2	M	6	urine (smears)	negative
Bulldog	2	F	6	urine (smears)	negative
Bulldog	2	FN	6	urine (smears)	negative
Bulldog	2	FN	5	urine (smears)	negative
Bulldog	2	M	5	urine (smears)	negative
Bulldog	2	M	4	urine (smears)	negative
Bulldog	2	F	4	urine (smears)	negative
Bullmastiff	2	F	12	urine (smears)	positive
Bullmastiff	2	FN	9	urine (smears)	positive
Bullmastiff	2	MN	9	urine (smears)	positive
Bullmastiff	2	M	8	urine (smears)	negative
Bullmastiff	2	MN	8	urine (smears)	negative
Bullmastiff	2	M	6	urine (smears)	negative
Bullmastiff	2	F	5	urine (smears)	negative
Bullmastiff	2	M	5	urine (smears)	negative
Cairn Terrier	3	FN	14	urine (smears)	positive
Cairn Terrier	3	F	13	urine (smears)	positive
Cairn Terrier	3	M	11	urine (smears)	positive
Cairn Terrier	3	FN	10	urine (smears)	positive
Cairn Terrier	3	MN	8	urine (smears)	positive
Cairn Terrier	3	M	8	urine (smears)	positive
Cairn Terrier	3	M	18	urine (smears)	negative
Cairn Terrier	3	FN	15	urine (smears)	negative
Cairn Terrier	3	F	14	urine (smears)	negative
Cairn Terrier	3	MN	13	urine (smears)	negative
Cairn Terrier	3	FN	13	urine (smears)	negative
Cairn Terrier	3	FN	13	urine (smears)	negative
Cairn Terrier	3	MN	12	urine (smears)	negative
Cairn Terrier	3	M	12	urine (smears)	negative
Cairn Terrier	3	F	12	urine (smears)	negative
Cairn Terrier	3	MN	12	urine (smears)	negative
Cairn Terrier	3	MN	12	urine (smears)	negative
Cairn Terrier	3	FN	11	urine (smears)	negative
Cairn Terrier	3	MN	11	urine (smears)	negative
Cairn Terrier	3	MN	10	urine (smears)	negative
Cairn Terrier	3	FN	10	urine (smears)	negative
Cairn Terrier	3	M	10	urine (smears)	negative
Cairn Terrier	3	F	9	urine (smears)	negative
Cairn Terrier	3	MN	9	urine (smears)	negative
Cairn Terrier	3	M	9	urine (smears)	negative
Cairn Terrier	3	M	8	urine (smears)	negative
Catalan Sheepdog	1	MN	7	urine (smears)	negative
Caucasian Shepherd Dog	2	MN	10	urine (smears)	positive
Caucasian Shepherd Dog	2	F	7	urine (smears)	negative
Cavalier King Charles Spaniel	9	FN	14	urine (smears)	positive
Cavalier King Charles Spaniel	9	F	13	urine (smears)	positive
Cavalier King Charles Spaniel	9	F	13	urine (smears)	positive
Cavalier King Charles Spaniel	9	MN	13	urine (smears)	positive
Cavalier King Charles Spaniel	9	M	12	urine (smears)	positive
Cavalier King Charles Spaniel	9	MN	12	urine (smears)	positive
Cavalier King Charles Spaniel	9	F	12	urine (smears)	positive
Cavalier King Charles Spaniel	9	MN	11	urine (smears)	positive
Cavalier King Charles Spaniel	9	M	11	urine (smears)	positive
Cavalier King Charles Spaniel	9	F	10	urine (smears)	positive
Cavalier King Charles Spaniel	9	FN	9	urine (smears)	positive
Cavalier King Charles Spaniel	9	M	9	urine (smears)	positive
Cavalier King Charles Spaniel	9	F	13	urine (smears)	negative
Cavalier King Charles Spaniel	9	M	13	urine (smears)	negative
Cavalier King Charles Spaniel	9	F	13	urine (smears)	negative
Cavalier King Charles Spaniel	9	FN	13	urine (smears)	negative
Cavalier King Charles Spaniel	9	M	13	urine (smears)	negative
Cavalier King Charles Spaniel	9	FN	12	urine (smears)	negative
Cavalier King Charles Spaniel	9	F	12	urine (smears)	negative
Cavalier King Charles Spaniel	9	MN	12	urine (smears)	negative
Cavalier King Charles Spaniel	9	FN	12	urine (smears)	negative
Cavalier King Charles Spaniel	9	F	12	urine (smears)	negative
Cavalier King Charles Spaniel	9	M	12	urine (smears)	negative
Cavalier King Charles Spaniel	9	MN	12	urine (smears)	negative
Cavalier King Charles Spaniel	9	M	11	urine (smears)	negative
Cavalier King Charles Spaniel	9	MN	11	urine (smears)	negative
Cavalier King Charles Spaniel	9	F	10	urine (smears)	negative
Cavalier King Charles Spaniel	9	FN	10	urine (smears)	negative
Cavalier King Charles Spaniel	9	FN	10	urine (smears)	negative
Cavalier King Charles Spaniel	9	F	10	urine (smears)	negative
Cavalier King Charles Spaniel	9	FN	10	urine (smears)	negative
Cavalier King Charles Spaniel	9	M	10	urine (smears)	negative
Cavalier King Charles Spaniel	9	FN	10	urine (smears)	negative
Cavalier King Charles Spaniel	9	MN	10	urine (smears)	negative
Cavalier King Charles Spaniel	9	F	10	urine (smears)	negative
Cavalier King Charles Spaniel	9	M	9	urine (smears)	negative
Cavalier King Charles Spaniel	9	M	9	urine (smears)	negative
Cavalier King Charles Spaniel	9	M	9	urine (smears)	negative
Cavalier King Charles Spaniel	9	FN	9	urine (smears)	negative
Cavalier King Charles Spaniel	9	FN	9	urine (smears)	negative
Cavalier King Charles Spaniel	9	M	9	urine (smears)	negative
Cavalier King Charles Spaniel	9	MN	9	urine (smears)	negative
Cavalier King Charles Spaniel	9	FN	8	urine (smears)	negative
Cavalier King Charles Spaniel	9	M	8	urine (smears)	negative
Cavalier King Charles Spaniel	9	FN	8	urine (smears)	negative
Cavalier King Charles Spaniel	9	FN	8	urine (smears)	negative
Cavalier King Charles Spaniel	9	MN	8	urine (smears)	negative
Cavalier King Charles Spaniel	9	M	8	urine (smears)	negative
Cavalier King Charles Spaniel	9	FN	7	urine (smears)	negative
Cavalier King Charles Spaniel	9	F	7	urine (smears)	negative
Cavalier King Charles Spaniel	9	M	7	urine (smears)	negative
Cavalier King Charles Spaniel	9	FN	7	urine (smears)	negative
Cavalier King Charles Spaniel	9	F	7	urine (smears)	negative
Cavalier King Charles Spaniel	9	M	7	urine (smears)	negative
Cavalier King Charles Spaniel	9	FN	6	urine (smears)	negative
Cavalier King Charles Spaniel	9	FN	6	urine (smears)	negative
Cavalier King Charles Spaniel	9	F	6	urine (smears)	negative
Cavalier King Charles Spaniel	9	F	5	urine (smears)	negative
Cavalier King Charles Spaniel	9	M	5	urine (smears)	negative
Cavalier King Charles Spaniel	9	M	5	urine (smears)	negative
Cavalier King Charles Spaniel	9	M	5	urine (smears)	negative
Cavalier King Charles Spaniel	9	F	4	urine (smears)	negative
Central Asia Shepherd Dog	2	M	10	urine (smears)	positive
Chesapeake Bay Retriever	8	FN	13	urine (smears)	negative
Chesapeake Bay Retriever	8	M	11	urine (smears)	negative
Chesapeake Bay Retriever	8	FN	10	urine (smears)	negative
Chihuahua	9	F	13	urine (smears)	negative
Chihuahua	9	FN	16	urine (smears)	positive
Chihuahua	9	FN	15	urine (smears)	positive
Chihuahua	9	FN	15	urine (smears)	positive
Chihuahua	9	FN	14	urine (smears)	positive
Chihuahua	9	FN	14	urine (smears)	positive
Chihuahua	9	F	14	urine (smears)	positive
Chihuahua	9	FN	13	urine (smears)	positive
Chihuahua	9	F	13	urine (smears)	positive
Chihuahua	9	FN	13	urine (smears)	positive
Chihuahua	9	F	13	urine (smears)	positive
Chihuahua	9	FN	13	urine (smears)	positive
Chihuahua	9	F	13	urine (smears)	positive
Chihuahua	9	M	13	urine (smears)	positive
Chihuahua	9	FN	13	urine (smears)	positive
Chihuahua	9	MN	12	urine (smears)	positive
Chihuahua	9	MN	12	urine (smears)	positive
Chihuahua	9	FN	12	urine (smears)	positive
Chihuahua	9	FN	12	urine (smears)	positive
Chihuahua	9	FN	12	urine (smears)	positive
Chihuahua	9	MN	12	urine (smears)	positive
Chihuahua	9	M	12	urine (smears)	positive
Chihuahua	9	F	12	urine (smears)	positive
Chihuahua	9	M	12	urine (smears)	positive
Chihuahua	9	FN	12	urine (smears)	positive
Chihuahua	9	MN	12	urine (smears)	positive
Chihuahua	9	F	11	urine (smears)	positive
Chihuahua	9	F	11	urine (smears)	positive
Chihuahua	9	F	11	urine (smears)	positive
Chihuahua	9	F	11	urine (smears)	positive
Chihuahua	9	F	11	urine (smears)	positive
Chihuahua	9	FN	11	urine (smears)	positive
Chihuahua	9	MN	11	urine (smears)	positive
Chihuahua	9	MN	11	urine (smears)	positive
Chihuahua	9	M	11	urine (smears)	positive
Chihuahua	9	MN	11	urine (smears)	positive
Chihuahua	9	F	11	urine (smears)	positive
Chihuahua	9	FN	11	urine (smears)	positive
Chihuahua	9	FN	10	urine (smears)	positive
Chihuahua	9	FN	10	urine (smears)	positive
Chihuahua	9	MN	10	tissue	positive
Chihuahua	9	M	10	urine (smears)	positive
Chihuahua	9	M	10	urine (smears)	positive
Chihuahua	9	MN	10	urine (smears)	positive
Chihuahua	9	M	9	urine (smears)	positive
Chihuahua	9	FN	9	urine (smears)	positive
Chihuahua	9	M	9	urine (smears)	positive
Chihuahua	9	MN	9	urine (smears)	positive
Chihuahua	9	MN	9	urine (smears)	positive
Chihuahua	9	FN	9	urine (smears)	positive
Chihuahua	9	M	9	urine (smears)	positive
Chihuahua	9	FN	8	urine (smears)	positive
Chihuahua	9	MN	8	urine (smears)	positive
Chihuahua	9	MN	8	urine (smears)	positive
Chihuahua	9	MN	7	urine (smears)	positive
Chihuahua	9	MN	≤1	urine (smears)	negative
Chihuahua	9	M	16	urine (smears)	negative
Chihuahua	9	F	16	urine (smears)	negative
Chihuahua	9	F	16	urine (smears)	negative
Chihuahua	9	M	15	urine (smears)	negative
Chihuahua	9	MN	15	urine (smears)	negative
Chihuahua	9	MN	15	urine (smears)	negative
Chihuahua	9	M	15	urine (smears)	negative
Chihuahua	9	M	15	urine (smears)	negative
Chihuahua	9	M	15	urine (smears)	negative
Chihuahua	9	FN	15	urine (smears)	negative
Chihuahua	9	FN	14	urine (smears)	negative
Chihuahua	9	FN	14	urine (smears)	negative
Chihuahua	9	M	14	urine (smears)	negative
Chihuahua	9	F	14	urine (smears)	negative
Chihuahua	9	FN	14	urine (smears)	negative
Chihuahua	9	MN	14	urine (smears)	negative
Chihuahua	9	F	13	urine (smears)	negative
Chihuahua	9	MN	13	urine (smears)	negative
Chihuahua	9	FN	13	urine (smears)	negative
Chihuahua	9	FN	13	tissue	negative
Chihuahua	9	M	12	urine (smears)	negative
Chihuahua	9	MN	12	urine (smears)	negative
Chihuahua	9	FN	12	urine (smears)	negative
Chihuahua	9	FN	12	urine (smears)	negative
Chihuahua	9	M	12	urine (smears)	negative
Chihuahua	9	MN	12	urine (smears)	negative
Chihuahua	9	M	12	urine (smears)	negative
Chihuahua	9	M	12	urine (smears)	negative
Chihuahua	9	MN	12	urine (smears)	negative
Chihuahua	9	MN	11	urine (smears)	negative
Chihuahua	9	M	11	urine (smears)	negative
Chihuahua	9	MN	11	urine (smears)	negative
Chihuahua	9	F	11	urine (smears)	negative
Chihuahua	9	F	11	urine (smears)	negative
Chihuahua	9	M	11	urine (smears)	negative
Chihuahua	9	FN	11	urine (smears)	negative
Chihuahua	9	F	11	urine (smears)	negative
Chihuahua	9	F	11	urine (smears)	negative
Chihuahua	9	MN	10	urine (smears)	negative
Chihuahua	9	FN	10	urine (smears)	negative
Chihuahua	9	FN	10	urine (smears)	negative
Chihuahua	9	FN	9	urine (smears)	negative
Chihuahua	9	M	9	urine (smears)	negative
Chihuahua	9	M	9	urine (smears)	negative
Chihuahua	9	F	9	urine (smears)	negative
Chihuahua	9	MN	9	urine (smears)	negative
Chihuahua	9	M	9	urine (smears)	negative
Chihuahua	9	M	9	urine (smears)	negative
Chihuahua	9	F	9	urine (smears)	negative
Chihuahua	9	M	8	urine (smears)	negative
Chihuahua	9	M	8	urine (smears)	negative
Chihuahua	9	FN	8	urine (smears)	negative
Chihuahua	9	MN	8	urine (smears)	negative
Chihuahua	9	M	8	urine (smears)	negative
Chihuahua	9	M	8	urine (smears)	negative
Chihuahua	9	FN	8	urine (smears)	negative
Chihuahua	9	MN	8	urine (smears)	negative
Chihuahua	9	M	7	urine (smears)	negative
Chihuahua	9	M	7	urine (smears)	negative
Chihuahua	9	M	7	urine (smears)	negative
Chihuahua	9	M	6	urine (smears)	negative
Chihuahua	9	MN	6	urine (smears)	negative
Chihuahua	9	F	4	urine (smears)	negative
Chihuahua	9	MN	3	urine (smears)	negative
Chihuahua	9	M	3	urine (smears)	negative
Chihuahua	9	M	2	urine (smears)	negative
Chinese Crested Dog	9	MN	13	urine (smears)	positive
Chinese Crested Dog	9	MN	9	urine (smears)	positive
Chinese Crested Dog	9	M	15	urine (smears)	negative
Chinese Crested Dog	9	MN	15	urine (smears)	negative
Chinese Crested Dog	9	M	14	urine (smears)	negative
Chinese Crested Dog	9	MN	13	urine (smears)	negative
Chinese Crested Dog	9	F	12	urine (smears)	negative
Chinese Crested Dog	9	FN	12	urine (smears)	negative
Chinese Crested Dog	9	M	12	urine (smears)	negative
Chinese Crested Dog	9	F	10	urine (smears)	negative
Chinese Crested Dog	9	F	8	urine (smears)	negative
Chinese Crested Dog	9	MN	6	urine (smears)	negative
Chinese Crested Dog	9	M	4	urine (smears)	negative
Chinese Crested Dog	9	FN	4	urine (smears)	negative
Chinese Crested Dog	9	F	4	urine (smears)	negative
Chow Chow	5	F	9	urine (smears)	negative
Chow Chow	5	MN	12	urine (smears)	positive
Chow Chow	5	M	10	urine (smears)	positive
Chow Chow	5	FN	14	urine (smears)	negative
Chow Chow	5	FN	14	urine (smears)	negative
Chow Chow	5	F	11	urine (smears)	negative
Chow Chow	5	FN	10	urine (smears)	negative
Chow Chow	5	FN	9	urine (smears)	negative
Chow Chow	5	FN	6	urine (smears)	negative
Chow Chow	5	F	6	urine (smears)	negative
Chow Chow	5	FN	5	urine (smears)	negative
Chow Chow	5	F	5	urine (smears)	negative
Chow Chow	5	F	4	urine (smears)	negative
Chow Chow	5	M	4	urine (smears)	negative
Clumber Spaniel	8	M	10	urine (smears)	negative
Cocker Spaniel	8	FN	15	urine (smears)	positive
Cocker Spaniel	8	F	15	urine (smears)	positive
Cocker Spaniel	8	F	14	urine (smears)	positive
Cocker Spaniel	8	M	14	urine (smears)	positive
Cocker Spaniel	8	MN	13	urine (smears)	positive
Cocker Spaniel	8	F	13	urine (smears)	positive
Cocker Spaniel	8	MN	13	urine (smears)	positive
Cocker Spaniel	8	FN	13	urine (smears)	positive
Cocker Spaniel	8	MN	12	urine (smears)	positive
Cocker Spaniel	8	F	12	urine (smears)	positive
Cocker Spaniel	8	F	12	urine (smears)	positive
Cocker Spaniel	8	FN	12	urine (smears)	positive
Cocker Spaniel	8	FN	12	urine (smears)	positive
Cocker Spaniel	8	FN	12	urine (smears)	positive
Cocker Spaniel	8	F	12	urine (smears)	positive
Cocker Spaniel	8	MN	12	urine (smears)	positive
Cocker Spaniel	8	FN	12	urine (smears)	positive
Cocker Spaniel	8	M	12	urine (smears)	positive
Cocker Spaniel	8	M	12	urine (smears)	positive
Cocker Spaniel	8	F	11	urine (smears)	positive
Cocker Spaniel	8	FN	11	urine (smears)	positive
Cocker Spaniel	8	F	11	urine (smears)	positive
Cocker Spaniel	8	F	10	urine (smears)	positive
Cocker Spaniel	8	FN	10	urine (smears)	positive
Cocker Spaniel	8	FN	10	urine (smears)	positive
Cocker Spaniel	8	M	9	urine (smears)	positive
Cocker Spaniel	8	F	9	urine (smears)	positive
Cocker Spaniel	8	M	9	urine (smears)	positive
Cocker Spaniel	8	MN	8	urine (smears)	positive
Cocker Spaniel	8	M	8	urine (smears)	positive
Cocker Spaniel	8	M	≤1	urine (smears)	negative
Cocker Spaniel	8	FN	16	urine (smears)	negative
Cocker Spaniel	8	MN	15	urine (smears)	negative
Cocker Spaniel	8	FN	14	urine (smears)	negative
Cocker Spaniel	8	MN	14	urine (smears)	negative
Cocker Spaniel	8	FN	14	urine (smears)	negative
Cocker Spaniel	8	F	14	urine (smears)	negative
Cocker Spaniel	8	MN	14	urine (smears)	negative
Cocker Spaniel	8	FN	14	urine (smears)	negative
Cocker Spaniel	8	M	14	urine (smears)	negative
Cocker Spaniel	8	MN	14	urine (smears)	negative
Cocker Spaniel	8	FN	13	urine (smears)	negative
Cocker Spaniel	8	M	13	urine (smears)	negative
Cocker Spaniel	8	FN	13	urine (smears)	negative
Cocker Spaniel	8	MN	13	urine (smears)	negative
Cocker Spaniel	8	FN	13	urine (smears)	negative
Cocker Spaniel	8	FN	13	urine (smears)	negative
Cocker Spaniel	8	M	13	urine (smears)	negative
Cocker Spaniel	8	M	13	urine (smears)	negative
Cocker Spaniel	8	M	13	urine (smears)	negative
Cocker Spaniel	8	M	13	urine (smears)	negative
Cocker Spaniel	8	FN	13	urine (smears)	negative
Cocker Spaniel	8	M	13	urine (smears)	negative
Cocker Spaniel	8	FN	13	urine (smears)	negative
Cocker Spaniel	8	FN	13	urine (smears)	negative
Cocker Spaniel	8	FN	12	urine (smears)	negative
Cocker Spaniel	8	M	12	urine (smears)	negative
Cocker Spaniel	8	MN	12	urine (smears)	negative
Cocker Spaniel	8	F	12	urine (smears)	negative
Cocker Spaniel	8	M	12	urine (smears)	negative
Cocker Spaniel	8	M	12	urine (smears)	negative
Cocker Spaniel	8	M	12	urine (smears)	negative
Cocker Spaniel	8	MN	12	urine (smears)	negative
Cocker Spaniel	8	F	12	urine (smears)	negative
Cocker Spaniel	8	F	12	urine (smears)	negative
Cocker Spaniel	8	M	12	urine (smears)	negative
Cocker Spaniel	8	FN	12	urine (smears)	negative
Cocker Spaniel	8	M	12	urine (smears)	negative
Cocker Spaniel	8	FN	12	urine (smears)	negative
Cocker Spaniel	8	F	11	urine (smears)	negative
Cocker Spaniel	8	M	11	urine (smears)	negative
Cocker Spaniel	8	M	11	urine (smears)	negative
Cocker Spaniel	8	FN	11	urine (smears)	negative
Cocker Spaniel	8	MN	11	urine (smears)	negative
Cocker Spaniel	8	F	11	urine (smears)	negative
Cocker Spaniel	8	MN	11	urine (smears)	negative
Cocker Spaniel	8	F	11	urine (smears)	negative
Cocker Spaniel	8	M	11	urine (smears)	negative
Cocker Spaniel	8	F	11	urine (smears)	negative
Cocker Spaniel	8	M	11	urine (smears)	negative
Cocker Spaniel	8	M	11	urine (smears)	negative
Cocker Spaniel	8	MN	10	urine (smears)	negative
Cocker Spaniel	8	M	10	urine (smears)	negative
Cocker Spaniel	8	FN	10	urine (smears)	negative
Cocker Spaniel	8	FN	10	urine (smears)	negative
Cocker Spaniel	8	M	10	urine (smears)	negative
Cocker Spaniel	8	M	10	urine (smears)	negative
Cocker Spaniel	8	FN	10	urine (smears)	negative
Cocker Spaniel	8	M	10	urine (smears)	negative
Cocker Spaniel	8	M	10	urine (smears)	negative
Cocker Spaniel	8	MN	9	urine (smears)	negative
Cocker Spaniel	8	M	9	urine (smears)	negative
Cocker Spaniel	8	F	9	urine (smears)	negative
Cocker Spaniel	8	MN	9	urine (smears)	negative
Cocker Spaniel	8	F	9	urine (smears)	negative
Cocker Spaniel	8	FN	9	urine (smears)	negative
Cocker Spaniel	8	FN	9	urine (smears)	negative
Cocker Spaniel	8	FN	9	urine (smears)	negative
Cocker Spaniel	8	MN	9	urine (smears)	negative
Cocker Spaniel	8	FN	9	urine (smears)	negative
Cocker Spaniel	8	M	9	urine (smears)	negative
Cocker Spaniel	8	MN	9	urine (smears)	negative
Cocker Spaniel	8	F	9	urine (smears)	negative
Cocker Spaniel	8	F	9	urine (smears)	negative
Cocker Spaniel	8	MN	9	urine (smears)	negative
Cocker Spaniel	8	M	9	urine (smears)	negative
Cocker Spaniel	8	M	9	urine (smears)	negative
Cocker Spaniel	8	MN	9	urine (smears)	negative
Cocker Spaniel	8	MN	8	urine (smears)	negative
Cocker Spaniel	8	FN	8	urine (smears)	negative
Cocker Spaniel	8	M	8	urine (smears)	negative
Cocker Spaniel	8	FN	8	urine (smears)	negative
Cocker Spaniel	8	M	8	urine (smears)	negative
Cocker Spaniel	8	M	8	urine (smears)	negative
Cocker Spaniel	8	M	8	urine (smears)	negative
Cocker Spaniel	8	F	8	urine (smears)	negative
Cocker Spaniel	8	F	8	urine (smears)	negative
Cocker Spaniel	8	M	8	urine (smears)	negative
Cocker Spaniel	8	F	8	urine (smears)	negative
Cocker Spaniel	8	M	8	urine (smears)	negative
Cocker Spaniel	8	FN	7	urine (smears)	negative
Cocker Spaniel	8	F	7	urine (smears)	negative
Cocker Spaniel	8	M	7	urine (smears)	negative
Cocker Spaniel	8	F	7	urine (smears)	negative
Cocker Spaniel	8	F	7	urine (smears)	negative
Cocker Spaniel	8	M	7	urine (smears)	negative
Cocker Spaniel	8	M	6	urine (smears)	negative
Cocker Spaniel	8	FN	6	urine (smears)	negative
Cocker Spaniel	8	M	6	urine (smears)	negative
Cocker Spaniel	8	F	6	urine (smears)	negative
Cocker Spaniel	8	M	5	urine (smears)	negative
Cocker Spaniel	8	M	5	urine (smears)	negative
Cocker Spaniel	8	M	5	urine (smears)	negative
Cocker Spaniel	8	F	5	urine (smears)	negative
Cocker Spaniel	8	M	4	urine (smears)	negative
Cocker Spaniel	8	F	4	urine (smears)	negative
Cocker Spaniel	8	M	2	urine (smears)	negative
Collie (rough/smooth)	1	F	14	urine (smears)	positive
Collie (rough/smooth)	1	MN	13	urine (smears)	positive
Collie (rough/smooth)	1	F	12	urine (smears)	positive
Collie (rough/smooth)	1	F	12	urine (smears)	positive
Collie (rough/smooth)	1	MN	12	urine (smears)	positive
Collie (rough/smooth)	1	F	11	urine (smears)	positive
Collie (rough/smooth)	1	MN	11	urine (smears)	positive
Collie (rough/smooth)	1	MN	11	urine (smears)	positive
Collie (rough/smooth)	1	M	10	urine (smears)	positive
Collie (rough/smooth)	1	MN	10	urine (smears)	positive
Collie (rough/smooth)	1	M	10	urine (smears)	positive
Collie (rough/smooth)	1	FN	9	urine (smears)	positive
Collie (rough/smooth)	1	M	9	smears (FNAB/catheter aspiration biopsy)	positive
Collie (rough/smooth)	1	MN	8	urine (smears)	positive
Collie (rough/smooth)	1	F	5	urine (smears)	positive
Collie (rough/smooth)	1	M	14	urine (smears)	negative
Collie (rough/smooth)	1	M	14	urine (smears)	negative
Collie (rough/smooth)	1	F	13	urine (smears)	negative
Collie (rough/smooth)	1	F	13	urine (smears)	negative
Collie (rough/smooth)	1	F	13	urine (smears)	negative
Collie (rough/smooth)	1	FN	13	urine (smears)	negative
Collie (rough/smooth)	1	F	13	urine (smears)	negative
Collie (rough/smooth)	1	FN	12	urine (smears)	negative
Collie (rough/smooth)	1	FN	12	urine (smears)	negative
Collie (rough/smooth)	1	M	12	urine (smears)	negative
Collie (rough/smooth)	1	F	12	urine (smears)	negative
Collie (rough/smooth)	1	M	11	urine (smears)	negative
Collie (rough/smooth)	1	MN	11	urine (smears)	negative
Collie (rough/smooth)	1	MN	11	urine (smears)	negative
Collie (rough/smooth)	1	M	11	urine (smears)	negative
Collie (rough/smooth)	1	FN	11	urine (smears)	negative
Collie (rough/smooth)	1	F	11	urine (smears)	negative
Collie (rough/smooth)	1	MN	11	urine (smears)	negative
Collie (rough/smooth)	1	MN	11	urine (smears)	negative
Collie (rough/smooth)	1	M	10	urine (smears)	negative
Collie (rough/smooth)	1	FN	10	urine (smears)	negative
Collie (rough/smooth)	1	F	10	urine (smears)	negative
Collie (rough/smooth)	1	FN	10	urine (smears)	negative
Collie (rough/smooth)	1	FN	10	urine (smears)	negative
Collie (rough/smooth)	1	FN	10	urine (smears)	negative
Collie (rough/smooth)	1	FN	10	urine (smears)	negative
Collie (rough/smooth)	1	F	10	urine (smears)	negative
Collie (rough/smooth)	1	FN	10	urine (smears)	negative
Collie (rough/smooth)	1	M	10	urine (smears)	negative
Collie (rough/smooth)	1	M	9	urine (smears)	negative
Collie (rough/smooth)	1	M	9	urine (smears)	negative
Collie (rough/smooth)	1	F	9	urine (smears)	negative
Collie (rough/smooth)	1	M	9	urine (smears)	negative
Collie (rough/smooth)	1	FN	8	urine (smears)	negative
Collie (rough/smooth)	1	M	8	paraffin block/scrolls	negative
Collie (rough/smooth)	1	FN	8	urine (smears)	negative
Collie (rough/smooth)	1	F	7	urine (smears)	negative
Collie (rough/smooth)	1	M	7	urine (smears)	negative
Collie (rough/smooth)	1	F	7	urine (smears)	negative
Collie (rough/smooth)	1	M	7	urine (smears)	negative
Collie (rough/smooth)	1	F	6	urine (smears)	negative
Collie (rough/smooth)	1	F	6	urine (smears)	negative
Collie (rough/smooth)	1	M	6	urine (smears)	negative
Collie (rough/smooth)	1	M	6	urine (smears)	negative
Collie (rough/smooth)	1	F	5	urine (smears)	negative
Continental Bulldog	2	M	11	urine (smears)	negative
Continental Toy Spaniel	9	MN	16	urine (smears)	positive
Continental Toy Spaniel	9	FN	15	urine (smears)	positive
Continental Toy Spaniel	9	M	14	urine (smears)	positive
Continental Toy Spaniel	9	FN	14	urine (smears)	positive
Continental Toy Spaniel	9	FN	12	urine (smears)	positive
Continental Toy Spaniel	9	M	13	urine (smears)	negative
Continental Toy Spaniel	9	M	13	urine (smears)	negative
Continental Toy Spaniel	9	FN	12	urine (smears)	negative
Continental Toy Spaniel	9	MN	12	urine (smears)	negative
Continental Toy Spaniel	9	M	10	urine (smears)	negative
Continental Toy Spaniel	9	MN	10	urine (smears)	negative
Continental Toy Spaniel	9	MN	9	urine (smears)	negative
Continental Toy Spaniel	9	FN	8	urine (smears)	negative
Continental Toy Spaniel	9	M	8	urine (smears)	negative
Continental Toy Spaniel	9	M	6	urine (smears)	negative
Coton de Tuléar	9	FN	12	urine (smears)	positive
Coton de Tuléar	9	MN	12	urine (smears)	positive
Coton de Tuléar	9	F	11	urine (smears)	positive
Coton de Tuléar	9	FN	10	urine (smears)	positive
Coton de Tuléar	9	F	8	urine (smears)	positive
Coton de Tuléar	9	MN	16	urine (smears)	negative
Coton de Tuléar	9	MN	16	urine (smears)	negative
Coton de Tuléar	9	M	14	urine (smears)	negative
Coton de Tuléar	9	M	13	urine (smears)	negative
Coton de Tuléar	9	FN	13	urine (smears)	negative
Coton de Tuléar	9	M	13	urine (smears)	negative
Coton de Tuléar	9	MN	13	urine (smears)	negative
Coton de Tuléar	9	M	12	urine (smears)	negative
Coton de Tuléar	9	FN	10	urine (smears)	negative
Coton de Tuléar	9	M	8	urine (smears)	negative
Coton de Tuléar	9	MN	6	urine (smears)	negative
Croatian Shepherd Dog	1	MN	13	urine (smears)	positive
Czechoslovakian Wolfdog	1	F	10	urine (smears)	negative
Czechoslovakian Wolfdog	1	F	10	urine (smears)	negative
Dachshund	4	M	18	urine (smears)	positive
Dachshund	4	MN	16	urine (smears)	positive
Dachshund	4	MN	16	urine (smears)	positive
Dachshund	4	FN	16	urine (smears)	positive
Dachshund	4	M	15	urine (smears)	positive
Dachshund	4	FN	15	urine (smears)	positive
Dachshund	4	FN	15	urine (smears)	positive
Dachshund	4	FN	15	urine (smears)	positive
Dachshund	4	M	15	urine (smears)	positive
Dachshund	4	M	15	urine (smears)	positive
Dachshund	4	F	14	urine (smears)	positive
Dachshund	4	M	14	urine (smears)	positive
Dachshund	4	FN	14	urine (smears)	positive
Dachshund	4	FN	14	urine (smears)	positive
Dachshund	4	FN	14	urine (smears)	positive
Dachshund	4	FN	14	urine (smears)	positive
Dachshund	4	M	14	urine (smears)	positive
Dachshund	4	FN	14	urine (smears)	positive
Dachshund	4	FN	14	urine (smears)	positive
Dachshund	4	MN	14	urine (smears)	positive
Dachshund	4	FN	13	urine (smears)	positive
Dachshund	4	M	13	urine (smears)	positive
Dachshund	4	FN	13	urine (smears)	positive
Dachshund	4	FN	13	urine (smears)	positive
Dachshund	4	MN	13	urine (smears)	positive
Dachshund	4	MN	13	urine (smears)	positive
Dachshund	4	F	13	urine (smears)	positive
Dachshund	4	M	13	urine (smears)	positive
Dachshund	4	FN	13	urine (smears)	positive
Dachshund	4	FN	13	urine (smears)	positive
Dachshund	4	MN	13	urine (smears)	positive
Dachshund	4	MN	12	urine (smears)	positive
Dachshund	4	FN	12	urine (smears)	positive
Dachshund	4	MN	12	urine (smears)	positive
Dachshund	4	MN	12	urine (smears)	positive
Dachshund	4	F	12	urine (smears)	positive
Dachshund	4	M	12	urine (smears)	positive
Dachshund	4	M	12	urine (smears)	positive
Dachshund	4	M	12	urine (smears)	positive
Dachshund	4	FN	11	urine (smears)	positive
Dachshund	4	F	11	urine (smears)	positive
Dachshund	4	FN	11	urine (smears)	positive
Dachshund	4	M	11	urine (smears)	positive
Dachshund	4	FN	11	urine (smears)	positive
Dachshund	4	MN	11	urine (smears)	positive
Dachshund	4	FN	10	urine (smears)	positive
Dachshund	4	FN	10	paraffin block/scrolls	positive
Dachshund	4	FN	10	paraffin block/scrolls	positive
Dachshund	4	F	10	urine (smears)	positive
Dachshund	4	M	10	urine (smears)	positive
Dachshund	4	FN	10	urine (smears)	positive
Dachshund	4	MN	10	urine (smears)	positive
Dachshund	4	F	10	urine (smears)	positive
Dachshund	4	F	9	urine (smears)	positive
Dachshund	4	MN	9	urine (smears)	positive
Dachshund	4	MN	9	urine (smears)	positive
Dachshund	4	MN	8	urine (smears)	positive
Dachshund	4	FN	8	urine (smears)	positive
Dachshund	4	FN	7	urine (smears)	positive
Dachshund	4	MN	7	urine (smears)	positive
Dachshund	4	FN	17	urine (smears)	negative
Dachshund	4	FN	16	urine (smears)	negative
Dachshund	4	MN	16	urine (smears)	negative
Dachshund	4	FN	16	urine (smears)	negative
Dachshund	4	M	15	urine (smears)	negative
Dachshund	4	M	15	urine (smears)	negative
Dachshund	4	M	15	urine (smears)	negative
Dachshund	4	F	15	urine (smears)	negative
Dachshund	4	FN	15	urine (smears)	negative
Dachshund	4	MN	15	urine (smears)	negative
Dachshund	4	MN	15	urine (smears)	negative
Dachshund	4	FN	15	urine (smears)	negative
Dachshund	4	FN	14	urine (smears)	negative
Dachshund	4	FN	14	urine (smears)	negative
Dachshund	4	FN	14	urine (smears)	negative
Dachshund	4	FN	14	urine (smears)	negative
Dachshund	4	FN	14	urine (smears)	negative
Dachshund	4	M	14	urine (smears)	negative
Dachshund	4	MN	13	urine (smears)	negative
Dachshund	4	F	13	urine (smears)	negative
Dachshund	4	M	13	urine (smears)	negative
Dachshund	4	MN	13	urine (smears)	negative
Dachshund	4	M	13	urine (smears)	negative
Dachshund	4	MN	13	urine (smears)	negative
Dachshund	4	F	13	urine (smears)	negative
Dachshund	4	F	13	urine (smears)	negative
Dachshund	4	FN	13	urine (smears)	negative
Dachshund	4	FN	13	urine (smears)	negative
Dachshund	4	M	13	urine (smears)	negative
Dachshund	4	F	13	urine (smears)	negative
Dachshund	4	M	12	urine (smears)	negative
Dachshund	4	M	12	urine (smears)	negative
Dachshund	4	M	12	urine (smears)	negative
Dachshund	4	FN	12	paraffin block/scrolls	negative
Dachshund	4	MN	12	urine (smears)	negative
Dachshund	4	M	12	urine (smears)	negative
Dachshund	4	M	12	urine (smears)	negative
Dachshund	4	FN	12	urine (smears)	negative
Dachshund	4	F	12	urine (smears)	negative
Dachshund	4	M	12	urine (smears)	negative
Dachshund	4	MN	12	urine (smears)	negative
Dachshund	4	M	12	urine (smears)	negative
Dachshund	4	M	12	urine (smears)	negative
Dachshund	4	M	12	urine (smears)	negative
Dachshund	4	MN	12	urine (smears)	negative
Dachshund	4	M	11	urine (smears)	negative
Dachshund	4	F	11	urine (smears)	negative
Dachshund	4	F	11	urine (smears)	negative
Dachshund	4	M	11	urine (smears)	negative
Dachshund	4	M	11	urine (smears)	negative
Dachshund	4	M	11	urine (smears)	negative
Dachshund	4	F	11	urine (smears)	negative
Dachshund	4	M	11	urine (smears)	negative
[truncated: 6,367 more rows]
